# Supplementary material for: Global Progress in Road Injury Mortality since 2010
Source: PLoS One. 2016 Oct 11;11(10):e0164560. doi: 10.1371/journal.pone.0164560 (PMC5058515; doi:10.1371/journal.pone.0164560)
Supplement: S1 Table — (XLSX) [file pone.0164560.s001.xlsx]

## Sheet: online supplement table
Online supplemental table 1. Annual percent change in age-adjusted road traffic mortality per 100,000 population and 95% uncertain interval (all road injuries, 2010-2013)
Status	Country	All road injuries									Pedestrian									Pedal cyclist									Motorcyclist									Occupant
		Rate in 2010	95% UI		Rate in 2013	95% UI		Annual percent change(%)	95% CI		Rate in 2010	95% UI		Rate in 2013	95% UI		Annual percent change(%)	95% CI		Rate in 2010	95% UI		Rate in 2013	95% UI		Annual percent change(%)	95% CI		Rate in 2010	95% UI		Rate in 2013	95% UI		Annual percent change(%)	95% CI		Rate in 2010	95% UI		Rate in 2013	95% UI		Annual percent change(%)	95% CI
Developed countries	Albania	10.15	(8.0, 12.6)		9.23	(6.9, 11.9)		-3.16716	(-8.4, 2.1)		1.74	(0.8, 2.6)		1.61	(0.8, 2.5)		-2.61928	(-15.3, 10.1)		1.37	(0.8, 2.0)		1.35	(0.8, 2.1)		-0.51212	(-14.6, 13.6)		2.01	(1.3, 3.1)		1.82	(1.1, 2.7)		-3.31115	(-15.2, 8.6)		3.08	(2.2, 4.5)		2.76	(1.8, 4.2)		-3.65727	(-13.3, 6.0)
	Andorra	4.2	(3.3, 5.3)		4.05	(3.0, 5.5)		-1.21225	(-52.4, 49.9)		0.87	(0.5, 1.3)		0.86	(0.5, 1.3)		0.05484	(-110.4, 110.5)		0.33	(0.2, 0.5)		0.31	(0.1, 0.5)		-14.3386	(-202.9, 174.3)		0.6	(0.2, 1.0)		0.57	(0.2, 1.0)		-1.7073	(-138.0, 134.6)		2.38	(1.7, 3.4)		2.27	(1.6, 3.4)		-1.63031	(-69.8, 66.5)
	Australia	7.83	(7.4, 8.6)		7.47	(6.9, 8.4)		-1.56891	(-3.8, 0.6)		1.53	(1.1, 2.2)		1.48	(1.0, 2.1)		-1.10235	(-6.1, 3.9)		0.21	(0.2, 0.3)		0.2	(0.1, 0.3)		-1.67435	(-15.1, 11.8)		1.04	(0.6, 1.3)		0.96	(0.6, 1.3)		-2.66866	(-8.8, 3.4)		5	(4.3, 5.9)		4.79	(4.1, 5.7)		-1.43029	(-4.2, 1.3)
	Austria	6.81	(6.4, 7.7)		6.38	(5.8, 7.2)		-2.17413	(-6.1, 1.7)		1.32	(0.9, 1.8)		1.26	(0.9, 1.7)		-1.57021	(-10.4, 7.3)		0.54	(0.4, 0.7)		0.51	(0.3, 0.6)		-1.91863	(-15.8, 12.0)		1.09	(0.7, 1.5)		0.99	(0.6, 1.4)		-3.20686	(-13.1, 6.7)		3.84	(3.3, 4.7)		3.6	(3.1, 4.5)		-2.15068	(-7.4, 3.1)
	Belarus	21.21	(19.1, 23.0)		21.48	(18.5, 24.3)		0.42165	(-1.6, 2.5)		6.76	(4.0, 8.6)		6.72	(3.8, 8.9)		-0.19446	(-3.8, 3.5)		1.36	(0.9, 1.9)		1.38	(0.9, 2.0)		0.50932	(-7.6, 8.6)		1.75	(1.2, 3.4)		1.77	(1.1, 3.4)		0.37854	(-6.8, 7.5)		10.92	(8.4, 13.3)		11.21	(8.4, 14.1)		0.87367	(-2.0, 3.7)
	Belgium	10.17	(9.6, 11.4)		9.49	(8.5, 10.9)		-2.30679	(-5.1, 0.5)		1.72	(1.2, 2.6)		1.65	(1.2, 2.5)		-1.37633	(-8.2, 5.4)		1.08	(0.9, 1.6)		1.02	(0.8, 1.5)		-1.89463	(-10.5, 6.7)		2	(1.4, 3.3)		1.85	(1.3, 3.1)		-2.59937	(-9.0, 3.8)		5.3	(3.7, 6.1)		4.9	(3.5, 6.0)		-2.61521	(-6.5, 1.3)
	Bosnia and Herzegovina	4.55	(2.5, 5.8)		4.05	(2.2, 5.2)		-3.88035	(-11.1, 3.3)		1.55	(0.7, 2.1)		1.4	(0.7, 1.9)		-3.34875	(-15.7, 9.0)		0.32	(0.1, 0.4)		0.28	(0.1, 0.4)		-4.50971	(-31.9, 22.9)		0.74	(0.3, 1.1)		0.63	(0.3, 0.9)		-5.36735	(-23.4, 12.7)		1.91	(0.9, 2.5)		1.7	(0.8, 2.3)		-3.88234	(-15.0, 7.2)
	Brunei	12.87	(11.5, 14.3)		12.41	(10.4, 14.7)		-1.21321	(-14.1, 11.6)		1.92	(1.2, 2.9)		1.89	(1.2, 2.9)		-0.60108	(-33.7, 32.5)		0.67	(0.5, 0.9)		0.7	(0.5, 0.9)		0.57959	(-54.7, 55.8)		2.04	(1.4, 2.8)		2.02	(1.3, 2.8)		-0.32978	(-32.4, 31.7)		8.09	(6.6, 9.5)		7.67	(6.0, 9.5)		-1.77722	(-18.1, 14.5)
	Bulgaria	9.8	(8.9, 10.3)		8.53	(7.6, 9.3)		-4.62643	(-8.2, -1.0)		2.35	(1.4, 3.2)		2.06	(1.3, 2.8)		-4.39669	(-11.7, 2.9)		0.64	(0.5, 1.1)		0.57	(0.4, 1.0)		-3.89907	(-17.8, 10.0)		1.34	(0.9, 2.5)		1.17	(0.8, 2.2)		-4.52164	(-14.2, 5.1)		4.98	(3.1, 6.1)		4.31	(2.7, 5.3)		-4.8163	(-9.8, 0.2)
	Canada	8.01	(7.6, 8.9)		7.5	(6.9, 8.5)		-2.19292	(-4.0, -0.4)		1.51	(1.0, 2.0)		1.42	(0.9, 1.9)		-2.04745	(-6.1, 2.0)		0.43	(0.3, 0.5)		0.39	(0.2, 0.5)		-3.2469	(-11.0, 4.5)		0.95	(0.5, 1.2)		0.85	(0.5, 1.1)		-3.70775	(-8.9, 1.5)		5.07	(4.5, 6.1)		4.79	(4.2, 5.9)		-1.89386	(-4.1, 0.3)
	Croatia	12.1	(11.3, 12.9)		10.88	(10.0, 12.0)		-3.54264	(-7.7, 0.6)		2.47	(1.7, 3.5)		2.25	(1.6, 3.3)		-3.10032	(-12.3, 6.1)		0.95	(0.8, 1.5)		0.86	(0.7, 1.4)		-3.34923	(-18.2, 11.5)		2.28	(1.5, 3.2)		2.04	(1.3, 2.9)		-3.71084	(-13.3, 5.9)		6.3	(4.9, 7.3)		5.65	(4.3, 6.6)		-3.62972	(-9.4, 2.1)
	Cyprus	11.4	(10.6, 12.3)		10.35	(9.2, 11.7)		-3.22089	(-12.8, 6.3)		2.3	(1.6, 3.2)		2.16	(1.5, 3.0)		-2.23516	(-23.3, 18.9)		0.38	(0.3, 0.6)		0.34	(0.2, 0.5)		-3.92948	(-56.4, 48.6)		2.87	(2.0, 3.5)		2.56	(1.7, 3.2)		-3.80663	(-23.0, 15.3)		5.82	(4.8, 7.0)		5.25	(4.1, 6.4)		-3.434	(-16.8, 10.0)
	Czech republic	9.35	(8.5, 9.9)		8.19	(7.4, 8.9)		-4.41542	(-7.5, -1.4)		1.87	(1.2, 2.6)		1.67	(1.1, 2.3)		-3.76333	(-10.6, 3.0)		0.77	(0.3, 1.1)		0.65	(0.2, 0.9)		-5.62683	(-16.4, 5.1)		0.72	(0.2, 1.1)		0.59	(0.2, 0.9)		-6.63622	(-17.9, 4.6)		5.95	(5.1, 7.3)		5.23	(4.5, 6.5)		-4.29943	(-8.1, -0.5)
	Denmark	6.48	(6.0, 7.0)		5.86	(5.3, 6.5)		-3.35236	(-8.3, 1.6)		1.12	(0.8, 1.6)		1.04	(0.7, 1.6)		-2.47728	(-14.4, 9.4)		0.79	(0.6, 1.0)		0.72	(0.5, 0.9)		-3.04801	(-17.3, 11.2)		0.92	(0.6, 1.2)		0.83	(0.5, 1.1)		-3.43029	(-16.7, 9.8)		3.61	(3.0, 4.2)		3.24	(2.7, 3.8)		-3.60291	(-10.3, 3.1)
	Estonia	7.89	(7.0, 8.6)		6.93	(6.1, 7.8)		-4.32454	(-13.6, 5.0)		2.18	(1.5, 3.0)		1.96	(1.4, 2.6)		-3.61672	(-21.2, 14.0)		0.71	(0.5, 1.0)		0.62	(0.4, 0.9)		-4.64248	(-35.8, 26.5)		0.52	(0.3, 0.8)		0.45	(0.3, 0.7)		-4.83153	(-41.2, 31.5)		4.46	(3.4, 5.1)		3.88	(3.0, 4.6)		-4.64405	(-17.1, 7.8)
	Finland	5.56	(5.0, 6.2)		5.21	(4.6, 5.9)		-2.16727	(-7.6, 3.2)		0.77	(0.6, 1.1)		0.7	(0.5, 1.0)		-3.19797	(-17.9, 11.5)		0.55	(0.4, 0.7)		0.49	(0.4, 0.7)		-3.88369	(-21.3, 13.5)		0.69	(0.4, 0.9)		0.62	(0.4, 0.9)		-3.57053	(-19.1, 12.0)		3.51	(2.9, 4.0)		3.36	(2.7, 3.9)		-1.45682	(-8.2, 5.3)
	France	8.1	(7.6, 8.9)		7.47	(6.8, 8.2)		-2.69897	(-4.0, -1.4)		0.97	(0.5, 1.4)		0.89	(0.4, 1.3)		-2.86926	(-6.7, 0.9)		0.53	(0.3, 0.7)		0.48	(0.2, 0.6)		-3.29697	(-8.5, 1.9)		1.93	(1.4, 3.1)		1.78	(1.3, 2.8)		-2.69693	(-5.4, 0.0)		4.65	(3.8, 5.5)		4.3	(3.4, 5.0)		-2.60838	(-4.3, -0.9)
	Germany	5.64	(5.3, 6.4)		5.15	(4.8, 5.8)		-3.02958	(-4.4, -1.6)		0.94	(0.7, 1.4)		0.87	(0.6, 1.3)		-2.58066	(-6.0, 0.8)		0.53	(0.4, 0.7)		0.49	(0.4, 0.6)		-2.62308	(-7.1, 1.9)		0.96	(0.6, 1.2)		0.85	(0.5, 1.1)		-4.05656	(-7.5, -0.7)		3.19	(2.8, 3.8)		2.91	(2.5, 3.4)		-3.06222	(-4.9, -1.2)
	Greece	13.74	(13.1, 14.8)		13.21	(12.2, 14.4)		-1.31124	(-3.7, 1.1)		1.97	(1.4, 2.9)		1.94	(1.3, 2.9)		-0.51425	(-6.8, 5.8)		0.86	(0.4, 1.1)		0.79	(0.4, 1.0)		-2.82434	(-12.5, 6.8)		3.63	(2.3, 4.5)		3.58	(2.1, 4.5)		-0.46226	(-5.1, 4.2)		6.03	(4.9, 8.3)		5.82	(4.7, 8.1)		-1.18152	(-4.8, 2.4)
	Hungary	8.98	(8.1, 9.5)		7.44	(6.7, 8.1)		-6.27097	(-9.5, -3.0)		2.41	(1.9, 3.5)		2.08	(1.6, 3.1)		-4.90355	(-11.1, 1.3)		1.22	(0.9, 1.7)		1.02	(0.7, 1.4)		-5.9749	(-14.7, 2.8)		0.96	(0.5, 1.2)		0.76	(0.4, 1.0)		-7.78986	(-17.8, 2.2)		4.3	(3.2, 4.9)		3.5	(2.6, 4.1)		-6.86176	(-11.6, -2.2)
	Iceland	5.19	(4.3, 5.9)		4.75	(3.8, 5.8)		-2.95297	(-26.2, 20.3)		0.37	(0.2, 0.6)		0.35	(0.2, 0.6)		-3.19089	(-89.4, 83.0)		0.048	(0.0, 0.1)		0.043	(0.0, 0.1)		-1.28793	(-293.5, 290.9)		0.32	(0.1, 0.5)		0.27	(0.1, 0.4)		-5.6633	(-101.3, 90.0)		4.38	(3.6, 5.1)		4.02	(3.1, 5.0)		-2.86581	(-28.2, 22.5)
	Ireland	5.77	(5.4, 6.8)		5.34	(4.6, 6.4)		-2.58155	(-8.4, 3.2)		1.46	(1.1, 2.0)		1.38	(1.0, 1.9)		-1.87439	(-13.4, 9.6)		0.31	(0.2, 0.4)		0.29	(0.2, 0.4)		-2.32363	(-27.6, 22.9)		0.56	(0.4, 0.9)		0.5	(0.3, 0.8)		-3.76596	(-22.7, 15.1)		3.4	(2.8, 4.2)		3.14	(2.5, 3.9)		-2.65196	(-10.2, 4.9)
	Israel	8.52	(7.8, 9.2)		7.7	(6.9, 8.4)		-3.3732	(-7.1, 0.4)		2.71	(2.0, 3.5)		2.46	(1.8, 3.1)		-3.22344	(-9.8, 3.4)		0.3	(0.2, 0.4)		0.28	(0.2, 0.4)		-2.19519	(-22.0, 17.6)		0.68	(0.3, 0.9)		0.6	(0.3, 0.8)		-4.17047	(-17.5, 9.1)		4.8	(4.1, 5.6)		4.35	(3.6, 5.1)		-3.28077	(-8.3, 1.7)
	Italy	8.68	(8.1, 9.2)		8.24	(7.3, 9.1)		-1.73404	(-3.0, -0.4)		1.69	(1.1, 2.2)		1.62	(1.0, 2.2)		-1.40902	(-4.3, 1.5)		0.55	(0.3, 0.7)		0.51	(0.3, 0.7)		-2.5178	(-7.7, 2.6)		1.68	(1.2, 2.3)		1.61	(1.1, 2.2)		-1.41865	(-4.3, 1.5)		4.74	(3.9, 5.7)		4.48	(3.6, 5.5)		-1.88053	(-3.6, -0.1)
	Japan	5	(4.7, 5.7)		4.81	(4.3, 5.6)		-1.29136	(-2.5, -0.1)		1.6	(1.2, 2.1)		1.55	(1.2, 2.1)		-1.0581	(-3.1, 1.0)		0.85	(0.6, 1.1)		0.81	(0.6, 1.0)		-1.60661	(-4.5, 1.2)		0.94	(0.6, 1.2)		0.89	(0.6, 1.2)		-1.82196	(-4.5, 0.9)		1.6	(1.3, 2.1)		1.54	(1.2, 2.1)		-1.27398	(-3.3, 0.8)
	Latvia	10.95	(9.9, 12.0)		9.11	(8.0, 10.1)		-6.13223	(-12.6, 0.3)		3.96	(3.0, 5.2)		3.41	(2.5, 4.6)		-4.97597	(-15.7, 5.7)		0.72	(0.5, 1.0)		0.63	(0.4, 0.9)		-4.44473	(-29.3, 20.4)		0.69	(0.4, 1.0)		0.58	(0.3, 0.8)		-5.79035	(-31.5, 20.0)		5.53	(4.2, 6.5)		4.45	(3.4, 5.3)		-7.243	(-16.4, 2.0)
	Lithuania	14.73	(13.5, 16.0)		13.19	(11.9, 14.7)		-3.68091	(-8.2, 0.8)		4.6	(3.2, 6.0)		4.16	(2.9, 5.4)		-3.34576	(-11.4, 4.7)		1.41	(1.1, 2.1)		1.3	(1.0, 1.9)		-2.7616	(-17.2, 11.7)		1.04	(0.7, 1.6)		0.92	(0.6, 1.3)		-4.08654	(-21.2, 13.0)		7.37	(5.6, 8.6)		6.53	(4.8, 7.7)		-4.0336	(-10.4, 2.4)
	Luxembourg	7.18	(6.1, 7.9)		6.92	(5.9, 7.9)		-1.22945	(-16.5, 14.0)		1.09	(0.7, 1.7)		1.06	(0.7, 1.6)		-0.57973	(-39.6, 38.5)		0.32	(0.2, 0.6)		0.31	(0.2, 0.6)		-0.03111	(-72.0, 71.9)		0.77	(0.5, 1.5)		0.74	(0.4, 1.4)		-1.39037	(-48.1, 45.3)		4.86	(3.3, 5.9)		4.66	(3.2, 5.9)		-1.40007	(-20.0, 17.2)
	Macedonia	7.97	(7.1, 8.5)		7.32	(6.4, 8.2)		-2.83581	(-10.1, 4.5)		1.47	(0.9, 2.2)		1.34	(0.8, 2.1)		-3.06478	(-20.1, 13.9)		0.67	(0.5, 1.1)		0.64	(0.5, 1.0)		-1.58743	(-26.5, 23.3)		1.06	(0.7, 2.1)		1	(0.6, 1.9)		-1.93502	(-21.8, 17.9)		4.44	(2.6, 5.6)		4.04	(2.4, 5.3)		-3.14553	(-12.9, 6.6)
	Malta	3.82	(3.5, 4.2)		3.68	(3.2, 4.2)		-1.24459	(-24.4, 21.9)		0.89	(0.7, 1.1)		0.89	(0.7, 1.1)		-0.25211	(-47.6, 47.1)		0.08	(0.1, 0.1)		0.08	(0.1, 0.1)		0.92896	(-167.8, 169.6)		0.87	(0.5, 1.2)		0.83	(0.5, 1.2)		-1.54608	(-50.1, 47.0)		1.93	(1.6, 2.4)		1.84	(1.5, 2.4)		-1.58973	(-34.2, 31.0)
	Moldova	14.24	(13.1, 15.3)		11.72	(10.6, 12.8)		-6.49194	(-10.8, -2.2)		2.74	(2.1, 4.1)		2.39	(1.7, 3.5)		-4.55224	(-14.3, 5.2)		0.36	(0.3, 0.6)		0.3	(0.2, 0.5)		-6.17031	(-33.3, 20.9)		1.55	(1.0, 2.6)		1.26	(0.8, 2.0)		-6.90876	(-20.1, 6.3)		3.73	(2.5, 4.9)		3.24	(2.0, 4.2)		-4.69508	(-13.0, 3.7)
	Montenegro	12.25	(11.0, 13.7)		11.8	(10.0, 13.7)		-1.24755	(-12.0, 9.5)		6.41	(4.7, 7.8)		6.1	(4.2, 7.8)		-1.61533	(-16.5, 13.2)		0.42	(0.3, 0.7)		0.41	(0.3, 0.6)		-1.30736	(-59.2, 56.6)		1.16	(0.7, 1.7)		1.1	(0.7, 1.6)		-1.75514	(-36.7, 33.2)		4.16	(3.1, 5.6)		4.08	(2.9, 5.5)		-0.64698	(-18.9, 17.6)
	Netherlands	4.9	(4.6, 5.5)		4.77	(4.4, 5.4)		-0.8963	(-4.1, 2.3)		0.65	(0.5, 0.9)		0.65	(0.5, 0.9)		-0.00041	(-8.8, 8.8)		1.05	(0.8, 1.2)		1.02	(0.8, 1.2)		-0.96059	(-8.0, 6.0)		0.83	(0.6, 1.2)		0.79	(0.6, 1.2)		-1.6463	(-9.6, 6.3)		2.33	(1.9, 2.8)		2.28	(1.9, 2.7)		-0.72267	(-5.4, 4.0)
	New Zealand	9.62	(8.9, 10.5)		9.34	(8.4, 10.3)		-0.9846	(-5.5, 3.5)		1.32	(0.9, 1.9)		1.29	(0.9, 1.9)		-0.74981	(-12.9, 11.4)		0.28	(0.2, 0.4)		0.27	(0.2, 0.4)		-1.22343	(-27.9, 25.4)		0.95	(0.6, 1.5)		0.92	(0.6, 1.4)		-1.07688	(-15.5, 13.3)		7.03	(6.1, 7.9)		6.82	(5.7, 7.8)		-1.01117	(-6.3, 4.3)
	Norway	5.17	(4.8, 5.8)		4.64	(4.2, 5.2)		-3.60528	(-9.5, 2.3)		0.79	(0.6, 1.2)		0.72	(0.5, 1.1)		-3.08119	(-18.2, 12.0)		0.28	(0.2, 0.4)		0.26	(0.2, 0.3)		-2.44657	(-27.6, 22.8)		0.69	(0.4, 0.9)		0.61	(0.4, 0.8)		-4.10726	(-20.4, 12.2)		3.4	(2.9, 3.9)		3.04	(2.6, 3.5)		-3.73085	(-11.0, 3.6)
	Poland	12.96	(11.9, 13.6)		11.91	(10.7, 12.9)		-2.81631	(-4.2, -1.5)		4.38	(3.0, 5.8)		4.01	(2.7, 5.4)		-2.94128	(-5.2, -0.6)		1.17	(0.8, 1.6)		1.08	(0.8, 1.6)		-2.66357	(-7.1, 1.8)		0.84	(0.5, 1.1)		0.77	(0.4, 1.0)		-2.90048	(-8.2, 2.4)		6.53	(5.1, 7.7)		6.01	(4.6, 7.1)		-2.76605	(-4.7, -0.9)
	Portugal	11.3	(10.4, 12.0)		10.65	(9.6, 11.6)		-1.97477	(-4.7, 0.7)		3.03	(2.1, 4.1)		2.9	(2.0, 3.8)		-1.46024	(-6.7, 3.7)		1.05	(0.8, 1.5)		1	(0.7, 1.4)		-1.61092	(-10.5, 7.2)		1.87	(1.3, 3.2)		1.8	(1.3, 3.0)		-1.27174	(-7.9, 5.3)		5.2	(3.5, 6.1)		4.8	(3.3, 5.8)		-2.66756	(-6.7, 1.3)
	Romania	12.21	(10.9, 12.9)		9.42	(8.2, 10.4)		-8.64734	(-10.6, -6.7)		3.99	(2.8, 5.3)		3.2	(2.2, 4.2)		-7.35181	(-10.7, -4.0)		0.89	(0.6, 1.2)		0.7	(0.4, 1.0)		-7.99028	(-15.1, -0.9)		0.94	(0.6, 1.3)		0.69	(0.4, 0.9)		-10.3057	(-17.3, -3.3)		6.01	(4.6, 7.1)		4.54	(3.4, 5.4)		-9.34993	(-12.1, -6.6)
	Russia	21.16	(19.9, 24.2)		16.69	(15.4, 18.7)		-7.9101	(-8.5, -7.3)		7.63	(5.7, 10.8)		6.02	(4.5, 8.4)		-7.90002	(-8.8, -7.0)		0.72	(0.4, 1.0)		0.69	(0.3, 1.0)		-1.41625	(-4.3, 1.5)		1.25	(0.8, 1.9)		0.98	(0.6, 1.4)		-8.11162	(-10.4, -5.8)		11.29	(8.8, 13.7)		8.81	(6.6, 10.6)		-8.26767	(-9.0, -7.5)
	Serbia	9.08	(8.4, 9.6)		8.21	(7.5, 8.9)		-3.35737	(-6.6, -0.1)		2.29	(1.6, 3.1)		2.12	(1.5, 2.9)		-2.56588	(-8.9, 3.8)		0.83	(0.6, 1.1)		0.74	(0.5, 1.0)		-3.83197	(-14.5, 6.9)		1.16	(0.7, 1.6)		1.02	(0.6, 1.4)		-4.2883	(-13.4, 4.8)		4.73	(3.8, 5.6)		4.27	(3.4, 5.1)		-3.41053	(-7.9, 1.0)
	Singapore	4.96	(4.5, 5.4)		4.71	(4.2, 5.3)		-1.72393	(-8.5, 5.1)		1.79	(1.4, 2.3)		1.72	(1.3, 2.2)		-1.34141	(-12.6, 9.9)		0.45	(0.3, 0.6)		0.43	(0.3, 0.6)		-1.49558	(-23.9, 20.9)		1.76	(1.4, 2.1)		1.63	(1.2, 1.9)		-2.55987	(-14.0, 8.9)		0.94	(0.6, 1.3)		0.91	(0.6, 1.2)		-1.08162	(-16.6, 14.4)
	Slovakia	9.89	(9.2, 10.5)		9.23	(8.2, 10.2)		-2.30217	(-6.3, 1.7)		3.52	(2.5, 4.5)		3.3	(2.3, 4.2)		-2.14114	(-8.9, 4.6)		0.94	(0.7, 1.4)		0.88	(0.7, 1.3)		-2.21488	(-15.3, 10.9)		0.78	(0.5, 1.1)		0.71	(0.5, 1.0)		-3.13444	(-17.7, 11.4)		4.63	(3.5, 5.5)		4.32	(3.3, 5.2)		-2.30913	(-8.2, 3.6)
	Slovenia	9.16	(8.4, 10.0)		8.49	(7.5, 9.7)		-2.53191	(-9.4, 4.3)		1.68	(1.2, 2.5)		1.58	(1.1, 2.3)		-2.08745	(-18.1, 13.9)		0.64	(0.5, 0.8)		0.59	(0.4, 0.8)		-2.69668	(-28.7, 23.3)		1.47	(0.8, 1.9)		1.3	(0.7, 1.8)		-4.0968	(-21.4, 13.2)		5.35	(4.5, 6.3)		4.99	(4.1, 5.9)		-2.32372	(-11.3, 6.6)
	South Korea	14.17	(13.2, 16.0)		13.51	(12.1, 15.2)		-1.5899	(-2.7, -0.5)		6.09	(4.6, 7.5)		5.74	(4.2, 7.1)		-1.97327	(-3.7, -0.3)		1.04	(0.8, 1.5)		1.02	(0.8, 1.5)		-0.64835	(-4.8, 3.5)		2.5	(1.6, 3.2)		2.36	(1.5, 3.0)		-1.92118	(-4.6, 0.8)		4.52	(3.6, 6.1)		4.36	(3.4, 5.8)		-1.20126	(-3.2, 0.8)
	Spain	7.26	(6.9, 8.0)		6.89	(6.3, 7.7)		-1.74363	(-3.3, -0.1)		1.34	(0.9, 1.8)		1.31	(0.9, 1.7)		-0.75144	(-4.5, 3.0)		0.26	(0.1, 0.3)		0.24	(0.1, 0.3)		-2.65871	(-11.2, 5.9)		1.13	(0.8, 1.5)		1.05	(0.7, 1.5)		-2.44744	(-6.5, 1.6)		4.5	(4.0, 5.4)		4.26	(3.7, 5.2)		-1.82684	(-3.9, 0.2)
	Sweden	4.35	(4.1, 5.0)		4.19	(3.8, 4.9)		-1.24917	(-5.8, 3.3)		0.61	(0.4, 0.9)		0.6	(0.4, 0.9)		-0.51015	(-12.7, 11.7)		0.33	(0.2, 0.5)		0.33	(0.2, 0.5)		0.05083	(-16.5, 16.6)		0.59	(0.4, 0.8)		0.56	(0.3, 0.8)		-1.73953	(-14.2, 10.8)		2.77	(2.4, 3.3)		2.66	(2.2, 3.2)		-1.35178	(-7.1, 4.4)
	Switzerland	5.05	(4.6, 5.6)		4.74	(4.2, 5.4)		-2.11171	(-6.8, 2.6)		1	(0.7, 1.6)		0.95	(0.7, 1.4)		-1.73576	(-12.2, 8.8)		0.43	(0.3, 0.6)		0.41	(0.3, 0.6)		-1.55919	(-17.6, 14.5)		1.08	(0.6, 1.4)		1	(0.6, 1.3)		-2.56319	(-12.7, 7.6)		2.5	(2.0, 3.1)		2.35	(1.8, 2.9)		-2.0611	(-8.7, 4.6)
	Ukraine	15.97	(14.0, 17.2)		13.85	(11.9, 15.8)		-4.74756	(-5.9, -3.6)		5.41	(3.7, 7.0)		4.72	(3.1, 6.2)		-4.54714	(-6.5, -2.6)		0.99	(0.6, 1.3)		0.84	(0.5, 1.2)		-5.48096	(-10.0, -1.0)		1.35	(0.8, 2.1)		1.24	(0.7, 2.0)		-2.83286	(-6.6, 1.0)		7.8	(6.0, 9.5)		6.67	(4.9, 8.2)		-5.21681	(-6.8, -3.6)
	United Kingdom	4.94	(4.7, 5.3)		4.18	(3.8, 4.6)		-5.56847	(-7.3, -3.8)		1.19	(0.9, 1.6)		1.05	(0.8, 1.4)		-4.17049	(-7.6, -0.7)		0.26	(0.2, 0.4)		0.23	(0.2, 0.3)		-4.08761	(-11.5, 3.3)		0.84	(0.6, 1.1)		0.69	(0.5, 0.9)		-6.55712	(-10.8, -2.3)		2.61	(2.2, 3.0)		2.19	(1.8, 2.6)		-5.84826	(-8.2, -3.5)
	United States	13.42	(12.7, 14.5)		12.98	(11.8, 14.4)		-1.11121	(-1.6, -0.7)		2.59	(1.7, 3.4)		2.49	(1.6, 3.3)		-1.31242	(-2.3, -0.3)		0.69	(0.3, 0.9)		0.64	(0.3, 0.8)		-2.50777	(-4.5, -0.5)		1.92	(0.9, 2.5)		1.79	(0.9, 2.4)		-2.33704	(-3.5, -1.1)		8.15	(7.1, 10.4)		8	(6.8, 10.2)		-0.61921	(-1.2, 0.0)
Developing countries	Afghanistan	50.9	(35.1, 71.0)		50.34	(35.5, 70.7)		-0.36876	(-1.1, 0.4)		15.34	(9.5, 23.7)		15.01	(9.0, 23.2)		-0.72481	(-2.1, 0.7)		2.45	(1.5, 3.9)		2.42	(1.5, 3.9)		-0.40745	(-3.9, 3.0)		6.62	(3.5, 10.8)		6.41	(3.6, 10.3)		-1.07444	(-3.2, 1.0)		25.54	(15.8, 38.7)		25.7	(15.9, 38.1)		0.20817	(-0.9, 1.3)
	Algeria	27.64	(24.0, 31.4)		27.19	(23.0, 31.5)		-0.54716	(-1.5, 0.4)		8.61	(6.7, 10.7)		8.42	(6.7, 10.5)		-0.7437	(-2.4, 0.9)		2.54	(2.0, 3.2)		2.49	(1.9, 3.1)		-0.66507	(-3.6, 2.3)		2.29	(1.7, 3.0)		2.22	(1.6, 2.9)		-1.03507	(-4.2, 2.1)		14.14	(12.0, 16.4)		14	(11.5, 16.8)		-0.33171	(-1.6, 0.9)
	Angola	29.36	(16.7, 46.4)		30.12	(16.4, 49.2)		0.85187	(-0.3, -0.3)		11.56	(5.9, 18.7)		11.91	(5.9, 19.6)		0.99415	(1.0, 2.9)		3.17	(1.6, 5.4)		3.21	(1.5, 5.6)		0.41811	(-3.2, 4.0)		4.92	(2.5, 8.8)		4.94	(2.5, 8.9)		0.13539	(-2.8, 3.0)		9.48	(5.3, 15.3)		9.88	(5.3, 16.2)		1.37748	(-0.7, 3.4)
	Antigua and Barbuda	13.04	(10.4, 15.3)		12.73	(9.5, 16.2)		-0.80201	(-28.1, 26.5)		3.52	(2.6, 4.5)		3.45	(2.5, 4.6)		-1.06207	(-53.5, 51.4)		0.74	(0.6, 0.9)		0.73	(0.5, 1.0)		4.04534	(-110.9, 119.0)		1.05	(0.7, 1.4)		1.03	(0.7, 1.5)		-0.70882	(-96.8, 95.4)		7.59	(5.9, 9.1)		7.39	(5.5, 9.6)		-0.90869	(-36.8, 34.9)
	Argentina	15.61	(12.4, 16.6)		15.92	(13.0, 17.4)		0.65548	(-0.5, 1.8)		3.18	(2.5, 4.0)		3.26	(2.5, 4.1)		0.82883	(-1.7, 3.4)		1.05	(0.8, 1.3)		1.06	(0.8, 1.3)		0.31644	(-4.1, 4.8)		1.72	(1.1, 2.3)		1.74	(1.2, 2.3)		0.3854	(-3.1, 3.9)		9.53	(7.4, 10.5)		9.73	(7.6, 10.9)		0.6923	(-0.8, 2.2)
	Armenia	15.39	(14.0, 17.0)		14.53	(12.7, 16.7)		-1.91675	(-6.3, 2.5)		3.54	(2.7, 4.5)		3.21	(2.5, 4.3)		-3.24545	(-12.5, 6.0)		0.26	(0.2, 0.3)		0.32	(0.2, 0.5)		6.81764	(-25.0, 38.6)		2.4	(1.7, 3.0)		2.23	(1.5, 2.9)		-2.4465	(-13.6, 8.7)		9.12	(7.9, 10.4)		8.7	(7.3, 10.1)		-1.57179	(-7.3, 4.1)
	Azerbaijan	12.16	(10.1, 15.3)		11.9	(9.3, 15.6)		-0.72045	(-3.5, 2.0)		0.83	(0.5, 1.4)		0.82	(0.5, 1.5)		-0.39567	(-11.0, 10.2)		1.04	(0.8, 1.4)		1.01	(0.7, 1.4)		-0.97346	(-10.4, 8.5)		2.18	(1.4, 3.0)		2.14	(1.3, 3.2)		-0.61639	(-7.1, 5.9)		8.03	(6.6, 9.9)		7.85	(6.0, 10.3)		-0.75551	(-4.2, 2.6)
	Bahrain	16.57	(13.8, 19.5)		14.77	(11.6, 18.3)		-3.83319	(-10.3, 2.7)		1.58	(1.1, 2.1)		1.43	(1.0, 2.0)		-3.31449	(-24.3, 17.7)		0.44	(0.3, 0.6)		0.39	(0.3, 0.5)		-4.03195	(-44.0, 35.9)		0.52	(0.4, 0.7)		0.47	(0.3, 0.7)		-3.38447	(-40.0, 33.3)		13.9	(11.5, 16.5)		12.36	(9.6, 15.4)		-3.91402	(-11.0, 3.2)
	Bangladesh	10.4	(8.2, 12.1)		10.69	(8.2, 13.1)		0.91676	(0.2, 1.6)		5.53	(4.2, 6.8)		5.64	(4.2, 7.2)		0.65659	(-0.3, 1.7)		0.58	(0.4, 0.8)		0.58	(0.4, 0.8)		0.00314	(-3.1, 3.1)		0.73	(0.5, 1.0)		0.71	(0.5, 1.0)		-0.92603	(-3.7, 1.8)		3.41	(2.5, 4.2)		3.62	(2.5, 4.7)		1.99206	(0.7, 3.2)
	Barbados	11.52	(9.2, 13.4)		11.27	(8.8, 13.8)		-0.73134	(-17.0, 15.6)		3.06	(2.3, 3.9)		3.02	(2.2, 4.0)		-0.47079	(-32.0, 31.0)		0.64	(0.5, 0.8)		0.63	(0.4, 0.8)		-0.6589	(-69.5, 68.2)		0.82	(0.6, 1.1)		0.8	(0.5, 1.1)		-0.80071	(-62.1, 60.5)		6.88	(5.4, 8.2)		6.7	(5.1, 8.5)		-0.88319	(-22.0, 20.2)
	Belize	21.6	(18.4, 24.4)		22.1	(17.5, 27.1)		0.76281	(-10.3, 11.8)		5.76	(4.5, 7.3)		5.89	(4.3, 7.8)		0.85538	(-20.6, 22.3)		1.22	(0.9, 1.5)		1.25	(0.9, 1.6)		0.12008	(-46.4, 46.6)		1.67	(1.2, 2.2)		1.72	(1.2, 2.4)		1.02335	(-38.7, 40.8)		12.75	(10.6, 14.8)		13.04	(10.2, 16.0)		0.75022	(-13.7, 15.2)
	Benin	32.87	(24.4, 41.5)		33.06	(24.2, 42.4)		0.19212	(-1.4, 1.8)		8.88	(5.8, 11.8)		8.85	(5.8, 11.9)		-0.11366	(-3.2, 3.0)		1.68	(1.1, 2.3)		1.68	(1.1, 2.3)		-0.01514	(-7.2, 7.1)		3.74	(2.5, 5.6)		3.71	(2.4, 5.5)		-0.26826	(-5.1, 4.5)		18.09	(13.0, 23.5)		18.37	(12.2, 23.8)		0.51199	(-1.7, 2.7)
	Bhutan	17.71	(10.7, 28.4)		17.16	(10.2, 27.0)		-1.05161	(-9.2, 7.1)		8.3	(4.9, 13.9)		7.91	(4.6, 13.3)		-1.61257	(-13.6, 10.4)		1.18	(0.6, 2.1)		1.13	(0.6, 2.0)		-1.45605	(-33.2, 30.3)		2.24	(1.2, 4.1)		2.15	(1.1, 3.9)		-1.37142	(-24.4, 21.6)		5.83	(3.2, 9.8)		5.84	(3.1, 9.7)		0.05306	(-14.1, 14.2)
	Bolivia	31.93	(25.1, 39.9)		31.73	(24.0, 41.5)		-0.20945	(-1.8, 1.4)		15.97	(12.0, 21.4)		16.05	(11.6, 22.1)		0.16662	(-2.1, 2.4)		2.15	(1.4, 3.6)		2.03	(1.2, 3.5)		-1.90873	(-8.2, 4.4)		0.91	(0.6, 1.4)		0.92	(0.6, 1.4)		0.36442	(-9.1, 9.8)		12.66	(9.4, 15.8)		12.47	(9.0, 16.3)		-0.50418	(-3.1, 2.0)
	Botswana	17.39	(13.2, 22.7)		16.98	(12.6, 22.4)		-0.7953	(-5.8, 4.2)		3.33	(2.3, 4.9)		3.25	(2.2, 4.7)		-0.81691	(-12.2, 10.6)		1.84	(1.2, 2.6)		1.82	(1.2, 2.7)		-0.35932	(-15.6, 14.9)		2.83	(1.8, 4.1)		2.84	(1.7, 4.4)		0.1184	(-12.2, 12.4)		9.12	(6.7, 12.5)		8.79	(6.3, 12.2)		-1.22937	(-8.1, 5.7)
	Brazil	24.74	(23.3, 28.7)		23.12	(20.8, 26.7)		-2.25744	(-2.7, -1.8)		8.98	(7.4, 11.9)		8.5	(6.8, 11.4)		-1.83119	(-2.5, -1.1)		1.21	(0.8, 1.6)		1.11	(0.8, 1.5)		-2.87608	(-4.8, -0.9)		4.62	(3.1, 5.9)		4.22	(2.9, 5.6)		-3.01864	(-4.0, -2.0)		9.7	(8.3, 11.6)		9.08	(7.6, 11.0)		-2.20172	(-2.9, -1.5)
	Burkina Faso	37.5	(30.7, 42.9)		37.23	(30.9, 43.3)		-0.24086	(-1.4, 0.9)		14.15	(11.3, 17.5)		14.07	(10.9, 17.8)		-0.1887	(-2.1, 1.7)		1.39	(1.0, 1.9)		1.4	(1.0, 2.0)		0.23776	(-5.9, 6.4)		1.57	(0.9, 2.8)		1.57	(0.9, 2.7)		0.0012	(-5.8, 5.8)		18.69	(13.6, 22.6)		18.6	(13.4, 22.8)		-0.16087	(-1.8, 1.5)
	Burundi	27.57	(21.5, 35.6)		27.15	(21.1, 35.2)		-0.51171	(-2.3, 1.3)		13.38	(8.8, 18.6)		13.23	(8.8, 18.2)		-0.37432	(-2.9, 2.2)		1.52	(0.9, 2.6)		1.53	(0.9, 2.5)		0.23271	(-7.3, 7.8)		2.1	(1.2, 3.9)		2.03	(1.2, 3.7)		-1.12889	(-7.6, 5.4)		10.44	(7.2, 14.5)		10.24	(7.3, 13.8)		-0.64483	(-3.6, 2.3)
	Cambodia	26.75	(19.6, 34.0)		26.44	(19.7, 33.7)		-0.38855	(-1.9, 1.1)		6.69	(4.4, 9.7)		6.6	(4.3, 9.4)		-0.45283	(-3.4, 2.5)		2.04	(1.4, 3.0)		2.01	(1.4, 2.9)		-0.4936	(-5.8, 4.8)		7.48	(4.8, 11.2)		7.3	(4.8, 11.1)		-0.81187	(-3.6, 2.0)		9.96	(6.4, 13.1)		10	(6.6, 13.2)		0.13355	(-1.6, 1.9)
	Cameroon	55.73	(47.1, 64.3)		55.98	(47.2, 65.7)		0.1492	(-0.7, 1.0)		7.75	(5.8, 10.7)		7.75	(5.6, 11.1)		-0.00103	(-2.3, 2.3)		2.35	(1.7, 2.9)		2.35	(1.7, 3.0)		0.000474	(-4.1, 4.1)		9.96	(7.2, 12.7)		9.9	(7.1, 12.6)		-0.2014	(-2.2, 1.8)		34.95	(29.4, 41.3)		35.28	(29.0, 42.1)		0.31327	(-0.8, 1.4)
	Cape Verde	7.34	(5.2, 11.9)		7.13	(5.1, 11.7)		-0.96759	(-16.4, 14.5)		1.86	(1.0, 3.4)		1.81	(0.9, 3.4)		-0.90522	(-31.5, 29.7)		0.32	(0.2, 0.6)		0.31	(0.2, 0.6)		-2.42339	(-76.7, 71.8)		0.81	(0.4, 1.8)		0.78	(0.4, 1.8)		-1.30909	(-47.7, 45.1)		4.26	(2.8, 6.7)		4.16	(2.7, 6.6)		-0.80612	(-21.0, 19.4)
	Central African Republic	30.38	(20.2, 42.5)		29.91	(19.6, 41.8)		-0.51972	(-3.0, 2.0)		11.72	(7.5, 17.8)		11.58	(7.2, 17.6)		-0.39873	(-4.4, 3.6)		3.38	(1.9, 5.0)		3.31	(1.9, 4.9)		-0.69293	(-8.2, 6.8)		5.61	(3.5, 8.8)		5.42	(3.4, 8.5)		-1.14842	(-7.0, 4.7)		9.31	(5.5, 13.4)		9.27	(5.5, 13.4)		-0.14402	(-4.7, 4.4)
	Chad	38.66	(31.0, 46.7)		39.36	(31.6, 48.1)		0.59815	(-0.7, 1.9)		11.14	(7.4, 14.7)		11.33	(7.6, 15.0)		0.56498	(-1.9, 3.1)		2.11	(1.3, 2.8)		2.13	(1.3, 2.9)		0.31261	(-5.4, 6.0)		5.18	(3.5, 7.5)		5.26	(3.6, 7.8)		0.51103	(-3.1, 4.2)		16.83	(12.5, 21.7)		17.34	(13.1, 22.7)		0.99512	(-1.0, 3.0)
	Chile	13.78	(10.7, 14.8)		13.52	(10.7, 15.3)		-0.63494	(-2.5, 1.3)		6.71	(5.1, 7.8)		6.62	(5.1, 7.9)		-0.4498	(-3.2, 2.3)		0.78	(0.5, 1.0)		0.75	(0.5, 1.0)		-1.31292	(-9.3, 6.7)		0.86	(0.6, 1.1)		0.85	(0.6, 1.2)		-0.39071	(-8.0, 7.2)		5.27	(3.7, 6.4)		5.14	(3.7, 6.3)		-0.83283	(-3.9, 2.2)
	China	22.53	(19.4, 24.4)		20.98	(17.8, 23.9)		-2.37594	(-2.5, -2.2)		11.95	(9.7, 13.7)		11.32	(9.0, 13.5)		-1.80534	(-2.0, -1.6)		1.72	(1.4, 2.1)		1.62	(1.2, 2.0)		-1.99661	(-2.6, -1.4)		4.05	(3.1, 5.1)		3.64	(2.7, 4.7)		-3.55777	(-4.0, -3.2)		4.68	(3.8, 5.6)		4.27	(3.4, 5.3)		-3.05614	(-3.4, -2.7)
	Colombia	20.8	(18.2, 23.6)		21.01	(17.3, 25.2)		0.33485	(-0.6, 1.3)		9.14	(7.8, 11.1)		9.25	(7.5, 11.7)		0.39906	(-1.0, 1.8)		1.52	(1.1, 1.9)		1.53	(1.1, 2.1)		0.21785	(-3.2, 3.7)		4.62	(3.4, 5.8)		4.57	(3.3, 6.1)		-0.36276	(-2.3, 1.6)		5.28	(4.3, 6.3)		5.43	(4.1, 6.9)		0.93379	(-0.9, 2.8)
	Comoros	50.14	(34.4, 67.1)		48.06	(30.8, 68.1)		-1.41229	(-6.3, 3.5)		10.01	(6.4, 15.0)		10.42	(4.9, 18.0)		1.34382	(-9.5, 12.2)		1.4	(0.8, 2.4)		1.68	(0.7, 2.9)		6.13001	(-21.9, 34.2)		3.85	(2.4, 5.5)		3.62	(1.1, 6.3)		-2.05414	(-20.0, 15.9)		34.73	(22.4, 47.1)		32.2	(21.1, 46.9)		-2.52079	(-8.5, 3.5)
	Congo	27.13	(17.4, 39.2)		25.83	(16.6, 37.5)		-1.63679	(-4.4, 1.1)		10.54	(6.3, 15.3)		9.71	(5.9, 14.3)		-2.74006	(-7.2, 1.7)		2.78	(1.6, 4.4)		2.54	(1.5, 4.2)		-3.00332	(-11.6, 5.6)		4.11	(2.2, 6.8)		4.04	(2.2, 6.8)		-0.57269	(-7.6, 6.4)		9.59	(5.9, 14.9)		9.45	(5.6, 14.6)		-0.49039	(-5.1, 4.1)
	Costa Rica	16.96	(15.9, 18.6)		16.61	(15.0, 18.7)		-0.69509	(-4.0, 2.6)		7.65	(6.5, 9.0)		7.49	(6.3, 9.0)		-0.70108	(-5.6, 4.2)		1.35	(1.1, 1.7)		1.32	(1.0, 1.7)		-0.74735	(-12.3, 10.8)		1.89	(1.4, 2.4)		1.81	(1.3, 2.3)		-1.43854	(-11.3, 8.4)		5.99	(5.2, 7.0)		5.92	(4.9, 6.9)		-0.39163	(-5.9, 5.1)
	Cote d'Ivoire	45.8	(37.1, 56.9)		44.79	(36.1, 56.4)		-0.74331	(-1.7, 0.2)		13.01	(9.5, 17.4)		12.79	(9.4, 17.3)		-0.56876	(-2.4, 1.3)		2.35	(1.7, 3.1)		2.32	(1.6, 3.2)		-0.42977	(-4.7, 3.9)		5.71	(3.9, 8.2)		5.54	(3.7, 8.1)		-1.00766	(-3.8, 1.8)		23.96	(18.9, 30.5)		23.35	(18.2, 30.4)		-0.85967	(-2.2, 0.5)
	Cuba	9.84	(9.0, 12.8)		9.85	(8.6, 12.7)		0.03386	(-2.7, 2.8)		2.99	(2.5, 4.2)		3.02	(2.4, 4.1)		0.33156	(-4.7, 5.3)		1.64	(1.3, 2.4)		1.66	(1.3, 2.4)		0.3933	(-6.4, 7.2)		1.14	(0.9, 1.6)		1.12	(0.8, 1.5)		-0.58997	(-8.8, 7.6)		3.69	(3.2, 4.6)		3.66	(3.0, 4.5)		-0.27271	(-4.8, 4.3)
	Democratic Republic of the Congo	15.98	(13.1, 18.9)		16.18	(13.2, 19.2)		0.4146	(-0.5, 1.3)		6.68	(5.1, 8.4)		6.73	(5.2, 8.8)		0.24854	(-1.1, 1.6)		1.78	(1.2, 2.5)		1.79	(1.2, 2.5)		0.18728	(-2.5, 2.9)		2.59	(1.8, 3.6)		2.57	(1.7, 3.6)		-0.25851	(-2.5, 2.0)		4.82	(3.8, 6.1)		4.99	(3.8, 6.3)		1.15545	(-0.5, 2.8)
	Djibouti	29.49	(21.0, 42.8)		29.04	(20.3, 43.0)		-0.51257	(-6.3, 5.3)		13.95	(8.1, 21.4)		13.67	(8.0, 21.0)		-0.66254	(-9.2, 7.8)		1.68	(1.0, 2.8)		1.66	(0.9, 2.8)		-0.36855	(-24.8, 24.0)		1.74	(1.0, 3.1)		1.69	(0.9, 3.0)		-0.97231	(-25.1, 23.2)		11.96	(7.7, 19.7)		11.88	(7.6, 20.0)		-0.22273	(-9.4, 8.9)
	Dominica	14.59	(12.6, 16.9)		14.69	(11.5, 18.4)		0.22769	(-28.6, 29.1)		3.83	(3.0, 5.0)		3.91	(2.8, 5.3)		-0.19267	(-56.4, 56.0)		0.83	(0.6, 1.1)		0.84	(0.6, 1.1)		-0.76071	(-120.0, 118.5)		1.36	(0.9, 1.8)		1.35	(0.9, 1.9)		-0.34905	(-95.1, 94.4)		8.42	(7.0, 10.0)		8.45	(6.5, 10.7)		0.09684	(-37.9, 38.1)
	Dominican Republic	30.81	(26.7, 35.1)		30.18	(24.2, 38.1)		-0.68866	(-2.3, 1.0)		1.69	(1.2, 2.3)		1.65	(1.1, 2.3)		-0.80055	(-7.9, 6.3)		0.2	(0.2, 0.3)		0.19	(0.2, 0.3)		-1.67023	(-22.2, 18.8)		1.69	(1.2, 2.3)		1.65	(1.1, 2.4)		-0.79786	(-7.9, 6.3)		27.18	(23.3, 31.0)		26.64	(21.2, 33.6)		-0.66902	(-2.4, 1.1)
	Ecuador	35.5	(31.1, 40.0)		34.41	(28.6, 41.1)		-1.03951	(-2.3, 0.2)		18.56	(15.6, 22.8)		18.17	(14.5, 22.9)		-0.70879	(-2.4, 1.0)		2.04	(1.5, 2.5)		1.96	(1.5, 2.5)		-1.33588	(-6.6, 3.9)		2.33	(1.4, 3.4)		2.23	(1.3, 3.4)		-1.46187	(-6.4, 3.5)		12.31	(9.1, 15.1)		11.83	(8.4, 15.2)		-1.32565	(-3.5, 0.8)
	Egypt	12.66	(7.8, 14.1)		12.29	(7.5, 14.3)		-0.98871	(-1.9, -0.1)		4.42	(2.6, 5.5)		4.25	(2.5, 5.3)		-1.30689	(-2.9, 0.3)		0.48	(0.3, 0.6)		0.46	(0.3, 0.6)		-1.42212	(-6.2, 3.3)		1.23	(0.7, 1.6)		1.2	(0.7, 1.6)		-0.82316	(-3.8, 2.1)		6.44	(3.9, 7.7)		6.3	(3.7, 7.7)		-0.73262	(-2.0, 0.6)
	El Salvador	36.41	(33.6, 42.8)		37.55	(31.5, 45.4)		1.02766	(-0.9, 2.9)		7.71	(6.3, 9.6)		7.85	(6.1, 10.0)		0.6008	(-3.6, 4.8)		3.92	(3.3, 4.8)		4.02	(3.1, 5.1)		0.84071	(-5.0, 6.7)		2.81	(2.1, 3.8)		2.91	(2.1, 4.0)		1.16655	(-5.7, 8.1)		21.92	(19.6, 26.7)		22.72	(18.7, 28.2)		1.19495	(-1.3, 3.7)
	Equatorial Guinea	46.93	(22.0, 84.8)		46.28	(21.5, 85.5)		-0.46491	(-5.5, 4.5)		17.8	(7.8, 32.7)		17.62	(7.7, 32.6)		-0.35001	(-8.5, 7.8)		4.93	(1.9, 9.5)		4.79	(1.8, 9.5)		-0.92918	(-16.5, 14.6)		7.05	(2.7, 14.0)		6.82	(2.7, 13.4)		-1.10464	(-14.1, 11.9)		16.87	(7.5, 33.0)		16.81	(7.6, 32.7)		-0.12109	(-8.5, 8.2)
	Eritrea	26.82	(20.9, 32.1)		26.35	(20.7, 31.5)		-0.58932	(-2.9, 1.7)		13.4	(9.7, 17.1)		13.07	(9.6, 16.6)		-0.83007	(-4.1, 2.4)		1.39	(1.0, 2.0)		1.36	(0.9, 2.0)		-0.73382	(-10.9, 9.4)		1.68	(1.1, 2.5)		1.65	(1.1, 2.4)		-0.60064	(-9.8, 8.6)		10.15	(7.3, 13.0)		10.08	(7.3, 12.9)		-0.23099	(-4.0, 3.5)
	Ethiopia	28.31	(24.3, 31.9)		28.41	(24.2, 33.1)		0.11754	(-0.5, 0.7)		15.74	(12.9, 18.5)		15.75	(12.8, 18.9)		0.02123	(-0.8, 0.8)		1.14	(0.9, 1.5)		1.14	(0.9, 1.5)		0.000905	(-2.9, 2.9)		1.21	(0.9, 1.6)		1.22	(0.9, 1.7)		0.27424	(-2.5, 3.1)		9.91	(7.8, 11.9)		10	(7.7, 12.3)		0.30137	(-0.7, 1.3)
	Federated States of Micronesia	24.03	(16.0, 36.8)		23.28	(15.3, 36.1)		-1.05695	(-19.7, 17.5)		2.43	(1.5, 4.0)		2.39	(1.5, 3.9)		1.01e-26	(-58.4, 58.4)		0.77	(0.4, 1.2)		0.74	(0.4, 1.2)		-0.02091	(-103.3, 103.3)		2.87	(1.7, 4.8)		2.8	(1.7, 4.6)		-0.7837	(-54.5, 53.0)		17.52	(11.4, 26.7)		16.96	(11.1, 26.1)		-1.08651	(-22.9, 20.7)
	Fiji	13.89	(11.5, 16.3)		13.68	(11.0, 16.4)		-0.50781	(-8.9, 7.9)		3.48	(2.6, 4.4)		3.46	(2.5, 4.5)		-0.18903	(-17.0, 16.6)		0.75	(0.6, 0.9)		0.74	(0.5, 0.9)		-0.82164	(-37.1, 35.4)		2.01	(1.4, 2.6)		1.99	(1.4, 2.6)		-0.33058	(-22.4, 21.8)		7.48	(6.2, 9.0)		7.32	(5.8, 9.1)		-0.72034	(-12.2, 10.8)
	Gabon	50.61	(26.3, 87.5)		48.36	(25.7, 82.8)		-1.51587	(-4.8, 1.8)		18.51	(9.2, 31.7)		17.69	(8.7, 30.1)		-1.51596	(-6.9, 3.9)		5.07	(2.2, 9.4)		4.8	(2.1, 8.8)		-1.80634	(-12.2, 8.5)		8.36	(3.8, 16.1)		7.91	(3.5, 15.1)		-1.84509	(-9.9, 6.2)		18.48	(8.5, 33.8)		17.78	(8.3, 32.1)		-1.28717	(-6.7, 4.1)
	Georgia	13.39	(12.1, 16.0)		13.37	(11.6, 16.0)		-0.04983	(-3.9, 3.8)		3.08	(2.1, 4.1)		3.02	(2.1, 4.1)		-0.67532	(-8.7, 7.3)		0.79	(0.6, 1.0)		0.77	(0.6, 1.0)		-0.80106	(-16.6, 15.0)		1.66	(1.2, 2.3)		1.68	(1.2, 2.3)		0.40202	(-10.4, 11.2)		7.59	(6.4, 10.0)		7.64	(6.2, 10.1)		0.21885	(-4.8, 5.3)
	Ghana	30.64	(26.1, 36.4)		30.76	(25.7, 37.1)		0.13029	(-0.9, 1.2)		10.52	(8.3, 13.7)		10.54	(8.2, 13.9)		0.06358	(-1.7, 1.9)		1.97	(1.6, 2.6)		1.97	(1.6, 2.5)		0.00137	(-4.2, 4.2)		1.68	(1.2, 2.3)		1.65	(1.2, 2.2)		-0.59986	(-5.1, 3.9)		16.13	(13.1, 19.6)		16.29	(13.2, 19.6)		0.32905	(-1.1, 1.8)
	Grenada	18.25	(16.1, 20.5)		17.71	(14.9, 21.0)		-1.00119	(-22.2, 20.2)		4.67	(3.7, 6.0)		4.59	(3.6, 6.0)		-0.39478	(-42.1, 41.3)		1.01	(0.8, 1.3)		0.99	(0.8, 1.3)		-3.55624	(-93.8, 86.7)		1.69	(1.1, 2.2)		1.6	(1.1, 2.1)		-1.80568	(-72.0, 68.4)		10.7	(9.2, 12.3)		10.37	(8.5, 12.5)		-1.04914	(-28.8, 26.7)
	Guatemala	14.2	(8.9, 15.8)		12.58	(7.9, 14.4)		-4.03779	(-6.1, -2.0)		9.66	(5.9, 11.2)		8.51	(5.1, 10.2)		-4.22368	(-6.7, -1.7)		0.8	(0.5, 1.1)		0.72	(0.4, 1.0)		-3.5142	(-12.2, 5.2)		1.22	(0.8, 1.9)		1.08	(0.7, 1.7)		-4.06343	(-11.1, 3.0)		2.15	(1.2, 2.8)		1.95	(1.1, 2.6)		-3.25514	(-8.5, 2.0)
	Guinea	33.18	(24.7, 40.9)		33.68	(24.9, 42.2)		0.49856	(-1.0, 2.0)		9.64	(6.3, 13.1)		9.79	(6.3, 13.3)		0.51466	(-2.3, 3.3)		1.85	(1.1, 2.4)		1.87	(1.1, 2.5)		0.36541	(-6.0, 6.7)		3.8	(2.5, 5.8)		3.8	(2.5, 5.7)		0.000105	(-4.5, 4.5)		16.89	(12.5, 21.2)		17.23	(12.7, 21.9)		0.66423	(-1.4, 2.8)
	Guinea-Bissau	51.43	(38.0, 70.0)		50.66	(37.3, 69.0)		-0.50283	(-3.7, 2.7)		14.65	(10.0, 20.8)		14.38	(9.8, 20.8)		-0.62338	(-6.6, 5.4)		2.71	(1.9, 4.0)		2.65	(1.8, 4.0)		-0.75841	(-14.7, 13.2)		6.32	(4.1, 9.6)		6.15	(4.0, 9.4)		-0.91008	(-10.0, 8.2)		26.92	(19.4, 37.3)		26.74	(19.5, 36.6)		-0.22343	(-4.6, 4.2)
	Guyana	31.79	(22.9, 37.5)		29.96	(22.1, 37.5)		-1.97629	(-7.9, 4.0)		7.64	(5.3, 9.7)		7.16	(4.8, 9.4)		-2.1848	(-14.3, 10.0)		1.8	(1.3, 2.3)		1.71	(1.2, 2.2)		-1.7346	(-26.7, 23.2)		2.51	(1.7, 3.3)		2.36	(1.6, 3.3)		-2.05188	(-23.2, 19.1)		19.47	(13.7, 23.5)		18.42	(13.0, 23.4)		-1.84675	(-9.4, 5.7)
	Haiti	28.05	(21.1, 33.0)		27.33	(21.5, 32.8)		-0.86679	(-2.6, 0.9)		7.25	(5.2, 9.3)		6.99	(5.1, 9.1)		-1.21794	(-4.7, 2.2)		1.45	(1.0, 1.9)		1.4	(1.0, 1.8)		-1.18142	(-8.9, 6.5)		1.83	(1.3, 2.4)		1.75	(1.2, 2.4)		-1.49068	(-8.4, 5.4)		16.98	(12.2, 20.2)		16.76	(12.6, 20.2)		-0.43465	(-2.7, 1.8)
	Honduras	19.97	(5.2, 28.8)		19.59	(5.0, 28.3)		-0.6404	(-3.0, 1.7)		10.52	(2.5, 15.2)		10.36	(2.5, 15.1)		-0.51323	(-3.7, 2.7)		1.09	(0.3, 1.8)		1.07	(0.2, 1.7)		-0.64279	(-10.7, 9.4)		1.42	(0.4, 2.3)		1.39	(0.3, 2.2)		-0.71225	(-9.5, 8.1)		6.18	(1.7, 9.6)		6.09	(1.6, 9.3)		-0.48893	(-4.7, 3.7)
	India	26.49	(20.8, 30.8)		25.9	(20.6, 31.1)		-0.75081	(-0.9, -0.6)		12.68	(9.5, 15.4)		12.39	(9.3, 15.2)		-0.7712	(-1.0, -0.5)		1.87	(1.4, 2.4)		1.82	(1.3, 2.4)		-0.90338	(-1.5, -0.3)		4.27	(3.0, 5.5)		4.16	(2.9, 5.6)		-0.86996	(-1.3, -0.5)		7.27	(5.4, 8.8)		7.13	(5.3, 8.9)		-0.64817	(-1.0, -0.3)
	Indonesia	21.9	(18.9, 28.5)		21.92	(18.4, 28.3)		0.03043	(-0.4, 0.4)		7.28	(5.7, 9.4)		7.21	(5.6, 9.4)		-0.32202	(-1.0, 0.4)		1.8	(1.4, 2.6)		1.84	(1.4, 2.6)		0.73249	(-0.7, 2.1)		8.41	(6.6, 11.5)		8.49	(6.5, 11.6)		0.31559	(-0.3, 1.0)		3.66	(3.0, 5.0)		3.64	(2.9, 5.1)		-0.18268	(-1.2, 0.8)
	Iran	17.33	(14.9, 23.3)		17.41	(14.2, 23.2)		0.15352	(-0.7, 1.0)		5.92	(4.6, 8.6)		5.94	(4.5, 8.7)		0.11198	(-1.3, 1.5)		0.72	(0.5, 1.1)		0.73	(0.5, 1.1)		0.46185	(-3.5, 4.4)		2.19	(1.6, 3.0)		2.2	(1.5, 3.1)		0.1517	(-2.1, 2.4)		8.42	(7.0, 11.3)		8.46	(6.7, 11.4)		0.15798	(-1.0, 1.3)
	Iraq	14.63	(11.3, 19.4)		13.95	(10.6, 18.4)		-1.58649	(-2.9, -0.2)		5.54	(4.2, 7.4)		5.28	(3.9, 7.0)		-1.60214	(-3.8, 0.6)		0.86	(0.6, 1.2)		0.82	(0.6, 1.1)		-1.5856	(-7.2, 4.0)		2.08	(1.3, 3.1)		1.97	(1.3, 2.9)		-1.81115	(-5.4, 1.8)		6.08	(4.5, 8.7)		5.82	(4.2, 8.3)		-1.45691	(-3.6, 0.6)
	Jamaica	7.49	(4.5, 9.3)		7.49	(4.4, 9.7)		-1.72e-07	(-6.4, 6.4)		2.32	(1.3, 3.1)		2.29	(1.2, 3.1)		-0.46883	(-12.0, 11.1)		0.63	(0.3, 0.9)		0.63	(0.3, 0.9)		-0.1318	(-22.2, 22.0)		0.59	(0.3, 0.8)		0.6	(0.3, 0.9)		0.56818	(-22.2, 23.3)		3.87	(2.4, 5.0)		3.89	(2.4, 5.2)		0.16943	(-8.7, 9.1)
	Jordan	11.05	(9.7, 12.4)		10.54	(8.8, 12.4)		-1.5751	(-5.0, 1.8)		5.62	(4.6, 6.6)		5.29	(4.3, 6.3)		-2.02018	(-6.8, 2.8)		0.55	(0.4, 0.7)		0.51	(0.4, 0.7)		-2.57025	(-17.9, 12.8)		1.31	(0.9, 1.8)		1.29	(0.9, 1.8)		-0.51438	(-10.3, 9.3)		3.54	(2.9, 4.2)		3.41	(2.7, 4.2)		-1.24623	(-7.2, 4.7)
	Kazakhstan	28.81	(22.2, 32.3)		26.92	(21.5, 31.8)		-2.26177	(-3.6, -0.9)		5.72	(3.8, 7.3)		5.34	(3.6, 7.1)		-2.29275	(-5.4, 0.8)		1.23	(0.7, 1.8)		1.13	(0.7, 1.7)		-2.8243	(-9.5, 3.9)		3.5	(2.4, 5.0)		3.28	(2.3, 4.8)		-2.16385	(-6.1, 1.8)		18.08	(13.7, 20.8)		16.92	(13.2, 20.5)		-2.21028	(-3.9, -0.5)
	Kenya	15.75	(13.2, 18.9)		15.69	(13.1, 19.0)		-0.12723	(-1.3, 1.0)		8.19	(6.3, 10.1)		8.25	(6.4, 10.2)		0.24326	(-1.3, 1.8)		0.83	(0.6, 1.1)		0.84	(0.6, 1.1)		0.39542	(-4.5, 5.3)		0.95	(0.6, 1.5)		0.93	(0.6, 1.4)		-0.70895	(-5.3, 3.9)		5.63	(4.2, 7.8)		5.55	(4.1, 8.0)		-0.47697	(-2.4, 1.4)
	Kiribati	22.62	(15.0, 29.6)		21.36	(14.2, 28.7)		-1.91048	(-21.6, 17.8)		4.08	(2.6, 6.2)		3.92	(2.6, 6.0)		-1.51873	(-47.7, 44.7)		2.07	(1.3, 2.9)		1.96	(1.2, 2.7)		-1.52837	(-66.9, 63.8)		3.59	(2.0, 5.4)		3.31	(1.9, 5.0)		-2.64854	(-52.4, 47.1)		12.08	(7.9, 16.1)		11.45	(7.5, 15.4)		-1.78874	(-28.7, 25.1)
	Kuwait	22.21	(20.5, 25.4)		18.9	(16.9, 21.5)		-5.37936	(-9.0, -1.8)		6.66	(5.2, 8.7)		5.73	(4.4, 7.4)		-5.00864	(-11.6, 1.6)		2.05	(1.7, 2.6)		1.85	(1.4, 2.3)		-3.42383	(-15.2, 8.3)		2.06	(1.5, 2.6)		1.69	(1.2, 2.2)		-6.59673	(-18.6, 5.4)		11.39	(10.0, 13.2)		9.59	(8.1, 12.0)		-5.73414	(-10.8, -0.7)
	Kyrgyzstan	21.47	(17.0, 23.4)		20.01	(16.5, 23.0)		-2.34748	(-5.1, 0.4)		5.19	(3.9, 6.3)		4.88	(3.7, 6.1)		-2.06014	(-7.6, 3.5)		1.11	(0.9, 1.3)		1.03	(0.8, 1.3)		-2.4416	(-14.5, 9.7)		2	(1.4, 2.7)		1.9	(1.3, 2.6)		-1.71207	(-10.7, 7.2)		12.66	(9.5, 14.4)		11.7	(9.1, 13.9)		-2.6287	(-6.2, 1.0)
	Laos	29.3	(17.9, 44.4)		29.3	(18.1, 44.9)		-2.62e-06	(-0.7, 0.1)		7.85	(4.8, 12.6)		7.88	(4.9, 12.4)		0.12644	(-3.9, 4.2)		2.18	(1.3, 3.4)		2.21	(1.4, 3.4)		0.44996	(-7.3, 8.2)		8.14	(4.4, 13.5)		8.05	(4.5, 13.2)		-0.37026	(-4.4, 3.6)		9.17	(4.9, 14.1)		9.51	(5.2, 14.6)		1.21363	(-2.5, 5.0)
	Lebanon	8.91	(6.5, 12.6)		8.57	(6.2, 12.4)		-1.29688	(-5.9, 3.3)		2.3	(1.4, 4.0)		2.2	(1.3, 3.9)		-1.48516	(-10.6, 7.6)		0.37	(0.2, 0.6)		0.36	(0.2, 0.6)		-0.84503	(-23.4, 21.7)		0.71	(0.4, 1.3)		0.67	(0.4, 1.3)		-1.93208	(-18.4, 14.5)		5.49	(3.9, 7.4)		5.31	(3.7, 7.2)		-1.1122	(-7.0, 4.8)
	Lesotho	26.77	(20.6, 34.7)		28.63	(22.1, 37.1)		2.23911	(-1.7, 6.1)		5.11	(3.6, 7.4)		5.21	(3.6, 7.6)		0.64903	(-8.4, 9.7)		2.89	(2.0, 4.4)		3.04	(2.0, 4.8)		1.64459	(-10.2, 13.5)		4.77	(3.2, 7.1)		5.22	(3.4, 8.0)		3.00574	(-6.2, 12.2)		13.15	(9.7, 17.6)		14.33	(10.5, 18.9)		2.86521	(-2.7, 8.4)
	Liberia	17.15	(13.8, 21.2)		17.2	(14.1, 21.2)		0.09704	(-3.4, 3.6)		5.39	(4.0, 7.2)		5.37	(3.9, 7.1)		-0.12774	(-6.3, 6.1)		0.95	(0.6, 1.3)		0.95	(0.6, 1.3)		-0.02021	(-14.8, 14.8)		1.87	(1.3, 2.6)		1.86	(1.3, 2.6)		-0.18045	(-10.7, 10.4)		8.44	(6.6, 10.9)		8.53	(6.7, 11.1)		0.35366	(-4.6, 5.3)
	Libya	20.65	(17.1, 25.3)		19.66	(15.5, 24.7)		-1.63764	(-4.3, 1.0)		5.46	(3.9, 7.5)		5.22	(3.7, 7.4)		-1.5053	(-6.6, 3.6)		1.01	(0.7, 1.3)		0.97	(0.7, 1.3)		-1.30474	(-13.2, 10.6)		1.6	(1.1, 2.3)		1.48	(1.0, 2.2)		-2.59899	(-12.1, 6.9)		12.51	(10.0, 15.5)		11.91	(9.2, 15.3)		-1.63873	(-5.0, 1.7)
	Madagascar	20.83	(16.1, 26.1)		20.44	(15.5, 25.7)		-0.63001	(-2.0, 0.7)		10.77	(7.7, 14.2)		10.49	(7.4, 14.1)		-0.87805	(-2.8, 1.0)		1.11	(0.8, 1.6)		1.09	(0.7, 1.6)		-0.60474	(-6.6, 5.3)		1.16	(0.7, 1.8)		1.11	(0.7, 1.8)		-1.46942	(-7.3, 4.4)		7.66	(5.6, 10.2)		7.62	(5.5, 10.3)		-0.17457	(-2.4, 2.1)
	Malawi	26.59	(22.1, 31.6)		24.7	(20.5, 29.6)		-2.45773	(-3.9, -1.0)		12.81	(10.0, 15.9)		11.9	(9.2, 14.9)		-2.45512	(-4.6, -0.4)		1.36	(0.9, 2.0)		1.28	(0.9, 1.9)		-2.01842	(-8.4, 4.4)		1.64	(1.0, 2.4)		1.49	(0.9, 2.2)		-3.19812	(-9.1, 2.7)		10.68	(8.0, 14.0)		9.92	(7.4, 12.9)		-2.46073	(-4.8, -0.2)
	Malaysia	31.63	(24.9, 34.6)		30.67	(24.1, 34.7)		-1.02737	(-2.0, -0.1)		9.44	(7.1, 11.9)		9.22	(6.8, 11.6)		-0.78648	(-2.6, 1.0)		2.54	(1.9, 3.3)		2.47	(1.8, 3.2)		-0.9339	(-4.4, 2.5)		2.84	(2.1, 3.7)		2.78	(2.0, 3.8)		-0.71174	(-4.0, 2.5)		16.67	(12.5, 19.0)		16.06	(12.0, 18.8)		-1.2426	(-2.6, 0.1)
	Maldives	9.19	(8.0, 10.9)		9	(7.6, 10.8)		-0.69638	(-17.4, 16.0)		1.63	(1.3, 2.1)		1.52	(1.2, 2.0)		-1.97992	(-42.1, 38.2)		1.19	(1.0, 1.5)		1.18	(0.9, 1.5)		0.00813	(-46.2, 46.2)		1.85	(1.4, 2.3)		1.83	(1.4, 2.3)		-0.36609	(-37.6, 36.9)		4.24	(3.6, 5.1)		4.19	(3.5, 5.1)		-0.38974	(-25.0, 24.2)
	Mali	30.43	(23.6, 38.5)		31.44	(24.3, 39.8)		1.0884	(-0.3, 2.5)		8.89	(6.1, 12.2)		9.26	(6.5, 12.6)		1.35779	(-1.2, 3.9)		1.72	(1.1, 2.3)		1.76	(1.2, 2.3)		0.76881	(-5.0, 6.6)		3.54	(2.3, 5.5)		3.59	(2.4, 5.4)		0.46769	(-3.6, 4.5)		15.3	(11.6, 19.4)		15.89	(12.1, 20.1)		1.26123	(-0.7, 3.2)
	Marshall Islands	25.08	(18.4, 32.3)		24.13	(17.9, 31.8)		-1.28716	(-24.1, 21.5)		3.37	(1.7, 4.9)		3.23	(1.5, 4.8)		-1.93479	(-64.2, 60.4)		0.74	(0.4, 1.1)		0.7	(0.4, 1.1)		-1.23472	(-131.9, 129.4)		2.55	(1.7, 3.7)		2.45	(1.5, 3.9)		-1.44211	(-72.9, 70.1)		17.97	(13.1, 23.2)		17.37	(12.5, 22.7)		-1.13163	(-28.0, 25.8)
	Mauritania	44.74	(34.2, 56.0)		44.31	(34.0, 54.9)		-0.32192	(-2.6, 1.9)		12.08	(8.2, 16.0)		11.92	(8.0, 15.8)		-0.44689	(-4.8, 3.9)		2.3	(1.5, 3.0)		2.27	(1.5, 3.0)		-0.42068	(-10.4, 9.5)		5.06	(3.3, 7.5)		4.93	(3.2, 7.2)		-0.86816	(-7.6, 5.9)		24.11	(18.2, 30.8)		24.1	(18.1, 31.0)		-0.0138	(-3.1, 3.1)
	Mauritius	14.33	(8.7, 15.9)		13.5	(8.5, 15.6)		-1.98886	(-9.0, 5.1)		2.99	(1.7, 3.8)		2.83	(1.6, 3.7)		-1.86303	(-17.3, 13.5)		1.39	(0.9, 1.9)		1.32	(0.9, 1.8)		-1.71009	(-24.2, 20.8)		2.75	(1.9, 3.9)		2.64	(1.8, 3.7)		-1.35585	(-17.4, 14.6)		6.85	(3.3, 8.4)		6.38	(3.2, 8.0)		-2.37173	(-12.6, 7.8)
	Mexico	20.96	(20.0, 24.5)		21.41	(20.3, 25.4)		0.70808	(0.1, 1.3)		10.02	(8.7, 12.5)		10.3	(8.9, 12.9)		0.91873	(0.1, 1.8)		0.9	(0.7, 1.2)		0.92	(0.7, 1.2)		0.73224	(-2.1, 3.5)		1.47	(1.1, 1.9)		1.51	(1.1, 1.9)		0.89481	(-1.3, 3.1)		8.07	(7.0, 9.5)		8.17	(7.0, 9.8)		0.4105	(-0.5, 1.3)
	Mongolia	23.98	(7.8, 29.6)		22.09	(7.7, 28.2)		-2.73651	(-6.4, 0.9)		5.77	(1.8, 7.9)		5.3	(1.7, 7.4)		-2.83471	(-10.3, 4.6)		0.28	(0.1, 0.4)		0.25	(0.1, 0.4)		-3.6017	(-37.8, 30.6)		4.18	(1.3, 5.9)		3.85	(1.3, 5.6)		-2.73972	(-11.5, 6.0)		12.54	(4.1, 15.9)		11.59	(4.1, 15.2)		-2.62592	(-7.7, 2.4)
	Morocco	17.2	(14.4, 20.1)		16.9	(14.2, 20.1)		-0.58652	(-1.8, 0.7)		6.68	(5.5, 8.2)		6.47	(5.2, 8.0)		-1.06363	(-3.1, 0.9)		1.11	(0.9, 1.4)		1.11	(0.9, 1.4)		0.00145	(-4.9, 4.9)		2.03	(1.5, 2.7)		1.96	(1.4, 2.6)		-1.17	(-4.8, 2.5)		7.28	(6.0, 8.8)		7.28	(5.9, 9.0)		-8.9e-05	(-1.9, 1.9)
	Mozambique	34.87	(29.6, 41.9)		37.64	(30.9, 46.2)		2.54802	(1.6, 3.5)		20.14	(16.5, 24.9)		21.69	(17.3, 27.5)		2.47135	(1.2, 3.8)		1.85	(1.4, 2.5)		1.97	(1.4, 2.6)		2.09315	(-2.1, 6.3)		2.01	(1.5, 2.9)		2.22	(1.6, 3.3)		3.3125	(-0.7, 7.3)		10.51	(8.4, 13.1)		11.39	(8.8, 14.4)		2.6803	(0.9, 4.4)
	Myanmar	16.15	(9.5, 25.2)		15.93	(9.7, 25.1)		-0.45719	(-1.5, 0.5)		4.06	(2.4, 6.7)		3.98	(2.3, 6.7)		-0.66353	(-2.7, 1.3)		1.3	(0.7, 2.2)		1.27	(0.7, 2.1)		-0.77862	(-4.3, 2.8)		4.09	(2.1, 7.0)		3.98	(2.1, 6.7)		-0.90883	(-2.9, 1.1)		6.36	(3.5, 10.2)		6.38	(3.5, 10.3)		0.1047	(-1.5, 1.7)
	Namibia	25.34	(21.0, 30.8)		25.3	(20.4, 31.2)		-0.05266	(-3.9, 3.8)		5.15	(3.9, 6.8)		5.07	(3.9, 6.7)		-0.51058	(-9.1, 8.1)		2.96	(2.2, 3.8)		2.96	(2.2, 3.8)		-0.03043	(-11.4, 11.3)		3.82	(2.7, 5.2)		4.02	(2.8, 5.6)		1.70292	(-8.2, 11.6)		12.86	(10.3, 15.8)		12.72	(9.9, 16.3)		-0.36486	(-5.8, 5.1)
	Nepal	12.93	(8.9, 16.2)		12.59	(8.7, 16.2)		-0.88825	(-2.5, 0.7)		6.12	(3.8, 8.0)		5.94	(3.7, 8.0)		-0.99457	(-3.3, 1.3)		0.91	(0.6, 1.3)		0.89	(0.6, 1.3)		-0.74227	(-6.6, 5.1)		1.76	(1.1, 2.7)		1.69	(1.1, 2.6)		-1.35274	(-5.6, 2.9)		3.8	(2.5, 5.2)		3.78	(2.6, 5.0)		-0.17586	(-3.0, 2.7)
	Nicaragua	14.93	(13.8, 17.1)		14.27	(12.6, 16.7)		-1.50711	(-4.6, 1.6)		5.15	(4.2, 6.4)		4.9	(3.9, 6.1)		-1.66687	(-7.0, 3.7)		1.5	(1.2, 1.9)		1.43	(1.1, 1.8)		-1.59018	(-11.5, 8.3)		1.74	(1.2, 2.2)		1.65	(1.2, 2.2)		-1.77132	(-11.0, 7.4)		6.22	(5.4, 7.8)		6	(5.0, 7.5)		-1.20018	(-6.0, 3.6)
	Niger	23.3	(19.6, 27.1)		23.89	(19.6, 28.1)		0.83355	(-0.6, 2.3)		6.1	(4.6, 7.8)		6.23	(4.6, 8.0)		0.70528	(-2.2, 3.6)		1.29	(0.9, 1.7)		1.33	(0.9, 1.7)		1.03169	(-5.2, 7.3)		2.78	(1.9, 3.9)		2.81	(2.0, 3.9)		0.35805	(-3.9, 4.6)		12.1	(9.5, 14.5)		12.56	(9.8, 15.1)		1.24369	(-0.8, 3.3)
	Nigeria	70.22	(57.7, 81.9)		70.85	(58.3, 84.2)		0.29773	(0.0, 0.6)		25.65	(20.3, 31.9)		26.1	(20.3, 32.3)		0.57967	(0.1, 1.0)		2.18	(1.5, 2.9)		2.19	(1.5, 2.9)		0.15203	(-1.4, 1.7)		13.86	(9.8, 17.8)		13.97	(9.6, 18.5)		0.26351	(-0.3, 0.9)		24.89	(19.6, 31.5)		25.47	(19.9, 32.3)		0.76784	(0.3, 1.2)
	North Korea	24.01	(18.9, 31.1)		23.49	(18.2, 31.7)		-0.72986	(-1.9, 0.5)		12.57	(9.6, 17.5)		12.28	(9.0, 17.3)		-0.77714	(-2.4, 0.9)		1.62	(1.1, 2.6)		1.58	(1.0, 2.5)		-0.83576	(-5.5, 3.8)		4	(2.5, 6.1)		3.91	(2.4, 6.1)		-0.75859	(-3.7, 2.2)		5.65	(3.8, 7.6)		5.56	(3.7, 7.7)		-0.53523	(-3.0, 1.9)
	Oman	56.39	(46.2, 67.8)		55.81	(43.0, 69.6)		-0.34462	(-2.5, 1.8)		46.7	(37.6, 58.3)		46.91	(35.2, 59.6)		0.1478	(-2.3, 2.6)		1.13	(0.8, 1.5)		1.06	(0.7, 1.5)		-2.08703	(-17.7, 13.5)		1.23	(0.7, 2.0)		1.15	(0.7, 1.8)		-2.24176	(-8.0, 3.5)		6.98	(4.3, 9.6)		6.35	(4.1, 9.0)		-3.15294	(-5.6, -0.7)
	Pakistan	16.92	(12.9, 22.5)		16.4	(12.1, 22.4)		-1.0405	(-1.6, -0.5)		7.63	(5.7, 10.0)		7.34	(5.3, 10.0)		-1.2917	(-2.1, -0.5)		1.11	(0.7, 1.6)		1.09	(0.7, 1.7)		-0.60687	(-2.7, 1.5)		2.58	(1.5, 4.1)		2.46	(1.4, 4.1)		-1.5876	(-3.0, -0.2)		5.18	(3.7, 7.3)		5.17	(3.7, 7.5)		-0.0644	(-1.0, 0.9)
	Palestine	11.19	(8.6, 13.5)		10.64	(8.0, 13.4)		-1.68	(-6.0, 2.6)		1.09	(0.8, 1.5)		1.05	(0.7, 1.4)		-1.22672	(-15.1, 12.6)		0.37	(0.3, 0.5)		0.36	(0.2, 0.5)		-0.76779	(-24.6, 23.1)		0.51	(0.4, 0.7)		0.48	(0.3, 0.7)		-2.03282	(-22.4, 18.3)		9.1	(6.9, 11.1)		8.65	(6.4, 11.1)		-1.69024	(-6.5, 3.1)
	Panama	19.57	(17.1, 26.6)		19.64	(16.2, 26.0)		0.11902	(-3.3, 3.5)		8.96	(7.2, 12.4)		9.01	(7.1, 12.2)		0.18792	(-4.8, 5.2)		1.14	(0.9, 1.6)		1.13	(0.8, 1.6)		-0.25365	(-14.4, 13.9)		0.73	(0.5, 1.0)		0.73	(0.5, 1.1)		1.52e-06	(-17.7, 17.7)		8.35	(6.8, 11.7)		8.37	(6.5, 11.4)		0.08043	(-5.1, 5.3)
	Papua New Guinea	25.82	(16.9, 38.2)		25.72	(16.8, 38.7)		-0.12935	(-2.3, 2.0)		6.87	(4.1, 10.7)		6.87	(4.1, 10.7)		-0.00405	(-4.2, -4.2)		0.21	(0.1, 0.3)		0.21	(0.1, 0.3)		0.0141	(-24.0, 24.0)		5.82	(3.5, 9.0)		5.74	(3.6, 8.8)		-0.46179	(-5.0, 4.1)		11.28	(7.2, 16.7)		11.45	(7.3, 17.5)		0.49863	(-2.8, 3.8)
	Paraguay	27.3	(17.9, 30.5)		26.18	(17.7, 31.8)		-1.39637	(-3.6, 0.8)		11.78	(7.8, 14.7)		11.48	(8.0, 14.7)		-0.85899	(-4.2, 2.5)		0.69	(0.4, 0.9)		0.67	(0.4, 0.9)		-0.94074	(-14.7, 12.9)		8.26	(4.5, 10.8)		7.79	(4.4, 10.8)		-1.95316	(-6.0, 2.1)		6	(4.0, 7.7)		5.7	(3.9, 7.4)		-1.70985	(-6.4, 3.0)
	Peru	18.01	(12.5, 20.6)		17.91	(12.5, 21.9)		-0.1856	(-1.4, 1.1)		7.51	(4.8, 9.3)		7.46	(4.8, 9.7)		-0.22198	(-2.2, 1.7)		1.53	(0.9, 2.0)		1.49	(0.9, 2.0)		-0.88237	(-5.2, 3.5)		1.62	(0.9, 2.3)		1.6	(0.9, 2.4)		-0.41439	(-4.6, 3.8)		7.11	(5.4, 9.0)		7.1	(5.2, 9.2)		-0.04696	(-2.1, 2.0)
	Philippines	12.58	(9.3, 14.3)		11.87	(9.2, 14.5)		-1.93647	(-2.8, -1.1)		3.35	(2.5, 4.1)		3.18	(2.3, 4.0)		-1.73524	(-3.4, -0.1)		1.06	(0.8, 1.4)		1.02	(0.8, 1.4)		-1.28252	(-4.2, 1.6)		1.33	(0.9, 1.9)		1.26	(0.8, 1.8)		-1.8023	(-4.4, 0.8)		6.73	(4.5, 7.9)		6.31	(4.5, 8.0)		-2.14801	(-3.3, -1.0)
	Qatar	28.31	(23.2, 31.4)		25.38	(20.3, 29.9)		-3.64178	(-7.7, 0.4)		7.77	(5.7, 10.0)		6.63	(4.2, 9.2)		-5.30344	(-13.1, 2.5)		2.63	(1.9, 3.4)		2.12	(1.5, 3.2)		-7.18734	(-20.9, 6.5)		2.68	(1.9, 3.4)		2.51	(1.6, 3.6)		-2.18465	(-15.2, 10.9)		15.11	(11.8, 17.4)		14.01	(9.8, 17.5)		-2.51956	(-8.0, 3.0)
	Rwanda	44.39	(35.3, 52.7)		42.77	(34.0, 51.6)		-1.23924	(-2.6, 0.1)		21.72	(16.7, 26.9)		20.92	(15.8, 26.5)		-1.25037	(-3.1, 0.6)		1.6	(1.0, 2.5)		1.58	(1.0, 2.4)		-0.43367	(-7.3, 6.5)		7.24	(4.5, 10.0)		6.87	(3.9, 9.7)		-1.74858	(-5.0, 1.5)		10.57	(8.0, 14.3)		10.23	(7.5, 14.8)		-1.08999	(-3.8, 1.6)
	Saint Lucia	12.64	(10.7, 14.8)		12.56	(10.1, 15.5)		-0.21164	(-19.6, 19.2)		3.51	(2.6, 4.5)		3.5	(2.6, 4.5)		0.17452	(-36.6, 37.0)		0.74	(0.6, 0.9)		0.73	(0.5, 0.9)		-0.82095	(-81.9, 80.2)		0.94	(0.7, 1.3)		0.93	(0.6, 1.3)		-0.3784	(-71.6, 70.8)		7.31	(6.1, 8.8)		7.27	(5.7, 9.1)		-0.20433	(-25.7, 25.3)
	Saint Vincent and the Grenadines	15.26	(13.4, 17.4)		14.86	(12.3, 17.9)		-0.8854	(-23.6, 21.9)		3.92	(3.0, 5.0)		3.84	(2.9, 5.0)		-0.85436	(-45.7, 44.0)		0.87	(0.7, 1.1)		0.85	(0.7, 1.1)		-3.51202	(-98.4, 91.4)		1.39	(1.0, 1.8)		1.34	(0.9, 1.8)		-1.22264	(-76.8, 74.4)		8.92	(7.7, 10.4)		8.68	(7.1, 10.6)		-0.92669	(-30.7, 28.8)
	Samoa	15.04	(12.2, 18.4)		14.57	(11.5, 17.9)		-1.05829	(-18.5, 16.4)		3.21	(2.1, 4.3)		3.12	(2.0, 4.3)		-0.85769	(-38.6, 36.9)		0.6	(0.3, 1.0)		0.58	(0.3, 1.0)		-0.42463	(-88.5, 87.7)		1.77	(1.1, 2.7)		1.7	(1.1, 2.6)		-1.31863	(-52.4, 49.7)		8.25	(6.2, 10.4)		7.81	(5.8, 10.1)		-1.81628	(-25.6, 21.9)
	Sao Tome and Principe	18.75	(11.8, 25.3)		18.58	(11.7, 25.4)		-0.3036	(-16.0, 15.4)		5.15	(3.4, 7.2)		5.07	(3.2, 7.4)		-0.51722	(-30.5, 29.5)		0.96	(0.6, 1.3)		0.94	(0.6, 1.4)		-1.24416	(-71.1, 68.6)		1.91	(1.0, 3.1)		1.88	(1.0, 3.1)		-0.58709	(-49.8, 48.7)		10.54	(6.5, 14.6)		10.52	(6.6, 14.6)		-0.07206	(-21.0, 20.8)
	Saudi Arabia	40.75	(35.0, 46.4)		39.27	(32.2, 47.1)		-1.23316	(-2.1, -0.4)		6.45	(4.9, 8.7)		6.07	(4.4, 8.6)		-2.02365	(-4.2, 0.2)		1.22	(1.0, 1.6)		1.14	(0.8, 1.6)		-2.26573	(-7.4, 2.8)		1.4	(1.0, 1.9)		1.34	(0.9, 1.8)		-1.45989	(-6.2, 3.3)		31.49	(26.7, 36.1)		30.55	(24.7, 37.3)		-1.01019	(-2.0, 0.0)
	Senegal	34.74	(26.2, 44.4)		34.27	(25.1, 43.5)		-0.45405	(-1.8, 0.9)		9.72	(6.6, 13.5)		9.52	(6.4, 13.1)		-0.69352	(-3.3, 1.9)		1.83	(1.2, 2.5)		1.78	(1.1, 2.4)		-0.92674	(-6.8, 5.0)		3.68	(2.4, 5.5)		3.63	(2.3, 5.6)		-0.45584	(-4.6, 3.7)		18.85	(14.0, 24.0)		18.68	(13.6, 24.0)		-0.30201	(-2.1, 1.5)
	Seychelles	11.59	(9.6, 14.0)		11.49	(9.4, 14.3)		-0.28885	(-28.4, 27.9)		2.95	(1.5, 4.5)		2.93	(1.5, 4.4)		-0.27972	(-56.5, 55.9)		0.9	(0.5, 1.4)		0.89	(0.5, 1.4)		-0.40903	(-103.7, 102.9)		2.33	(1.5, 3.7)		2.3	(1.4, 3.7)		-0.40065	(-63.2, 62.4)		5.29	(4.0, 8.4)		5.26	(3.9, 8.3)		-0.20811	(-41.8, 41.4)
	Sierra Leone	42.41	(34.2, 50.1)		43.25	(34.9, 51.7)		0.65377	(-1.2, 2.5)		6.75	(5.0, 9.2)		6.82	(5.0, 9.3)		0.34522	(-4.3, 4.9)		1.98	(1.4, 2.5)		2.04	(1.4, 2.6)		1.00877	(-7.4, 9.5)		7.22	(5.1, 9.3)		7.18	(4.8, 9.4)		-0.1851	(-4.6, 4.3)		25.82	(20.4, 31.3)		26.61	(20.8, 32.6)		1.0046	(-1.3, 3.3)
	Solomon Islands	17.66	(11.5, 27.1)		17.65	(11.6, 27.4)		-0.01888	(-9.4, 9.4)		3.51	(2.2, 5.6)		3.51	(2.2, 5.6)		-0.06505	(-21.2, 21.0)		0.73	(0.5, 1.2)		0.72	(0.4, 1.2)		0.10898	(-46.4, 46.6)		3.08	(1.8, 5.4)		3.01	(1.8, 5.0)		-0.765	(-23.4, 21.9)		9.77	(6.3, 15.1)		9.9	(6.4, 15.6)		0.43888	(-12.2, 13.0)
	Somalia	29.7	(19.2, 43.8)		28.69	(18.3, 42.9)		-1.15328	(-2.9, 0.5)		15.61	(9.3, 23.9)		14.66	(8.9, 22.1)		-2.09278	(-4.5, 0.3)		1.61	(0.9, 2.5)		1.49	(0.9, 2.4)		-2.59373	(-10.0, 4.8)		2.05	(1.1, 3.7)		2.06	(1.1, 3.5)		0.16239	(-6.2, 6.6)		9.39	(5.6, 14.7)		9.53	(5.7, 14.7)		0.49335	(-2.5, 3.5)
	South Africa	24.72	(16.2, 29.2)		18.2	(11.7, 22.7)		-10.2064	(-11.1, -9.3)		5.59	(3.3, 7.1)		4.3	(2.5, 5.6)		-8.74556	(-10.6, -6.9)		2.61	(1.4, 3.3)		1.96	(1.1, 2.5)		-9.54806	(-12.2, -6.9)		3.69	(2.2, 5.4)		2.73	(1.6, 4.2)		-10.0441	(-12.3, -7.8)		12.54	(8.5, 15.6)		8.97	(5.8, 11.5)		-11.1679	(-12.4, -9.9)
	South Sudan	37.74	(28.4, 48.7)		37.54	(27.7, 48.4)		-0.17719	(-1.6, 1.3)		19.9	(13.7, 27.6)		19.84	(13.6, 27.9)		-0.10065	(-2.1, 1.9)		2.02	(1.2, 2.9)		2.01	(1.2, 3.0)		-0.16679	(-6.5, 6.2)		2.61	(1.6, 4.2)		2.58	(1.6, 4.1)		-0.38576	(-9.5, 8.7)		12.74	(8.5, 17.8)		12.66	(8.5, 17.8)		-0.20992	(-2.7, 2.3)
	Sri Lanka	18.68	(13.3, 21.3)		18.37	(13.7, 22.1)		-0.55782	(-2.0, 0.9)		7.06	(5.2, 8.6)		6.99	(5.0, 8.9)		-0.33103	(-2.7, 2.1)		1.22	(0.8, 1.5)		1.19	(0.8, 1.6)		-0.83123	(-6.6, 5.0)		2.62	(1.7, 3.5)		2.53	(1.7, 3.4)		-1.16517	(-58.8, 56.4)		7.62	(4.9, 9.2)		7.49	(5.1, 9.3)		-0.57359	(-0.9, 1.5)
	Sudan	35	(27.7, 42.6)		34.38	(27.1, 42.5)		-0.59577	(-1.4, 0.2)		12.11	(9.0, 15.7)		11.6	(8.6, 15.2)		-1.43441	(-2.8, 0.0)		2.57	(1.7, 3.6)		2.53	(1.7, 3.7)		-0.52306	(-3.5, 2.5)		4.15	(2.8, 6.0)		4.04	(2.7, 5.8)		-0.89551	(-3.3, 1.5)		15.55	(12.0, 19.7)		15.69	(12.0, 20.0)		0.29881	(-12.7, 9.6)
	Suriname	21.99	(16.3, 26.2)		20.99	(15.1, 26.9)		-1.55139	(-10.2, 7.1)		5.46	(3.9, 7.0)		5.24	(3.7, 7.1)		-1.35119	(-18.7, 16.0)		1.21	(0.9, 1.6)		1.16	(0.8, 1.6)		-0.98434	(-37.8, 35.8)		1.88	(1.2, 2.6)		1.77	(1.1, 2.7)		-2.01549	(-31.6, 27.6)		13.24	(9.5, 16.2)		12.63	(9.0, 16.4)		-1.57283	(-9.3, 2.7)
	Swaziland	38.7	(32.2, 47.4)		35.2	(29.2, 43.0)		-3.15978	(-7.5, 1.2)		7.18	(5.5, 10.1)		6.52	(4.9, 8.9)		-3.21044	(-13.3, 6.9)		4.11	(3.2, 5.5)		3.8	(2.9, 5.1)		-2.57858	(-15.9, 10.7)		6.45	(4.5, 9.5)		5.89	(4.0, 8.5)		-3.03	(-13.7, 7.6)		20.32	(16.1, 25.5)		18.4	(14.5, 23.2)		-3.3088	(-2.0, 2.0)
	Syria	17.17	(7.2, 21.5)		17.11	(6.9, 22.3)		-0.11669	(-1.6, 1.4)		5.13	(2.3, 7.4)		5.12	(2.2, 7.5)		-0.06539	(-2.8, 2.7)		0.93	(0.4, 1.3)		0.93	(0.4, 1.3)		0.00729	(-6.5, 6.5)		1.36	(0.6, 1.9)		1.34	(0.6, 1.9)		-0.4937	(-5.9, 4.9)		9.61	(3.5, 12.7)		9.61	(3.5, 13.2)		-0.000149	(-3.3, 1.5)
	Taiwan	17.16	(16.3, 19.1)		16.75	(15.5, 18.5)		-0.80609	(-2.3, 0.7)		3.69	(3.0, 4.6)		3.7	(3.0, 4.6)		0.09138	(-3.1, 3.2)		1.74	(1.5, 2.1)		1.64	(1.4, 2.0)		-1.97677	(-6.6, 2.7)		5.14	(4.2, 6.3)		5.03	(3.9, 6.0)		-0.72109	(-3.4, 2.0)		6.41	(5.6, 7.5)		6.24	(5.4, 7.3)		-0.89595	(-5.5, 4.1)
	Tajikistan	8.13	(7.0, 10.2)		7.97	(6.5, 10.5)		-0.66255	(-4.3, 3.0)		1.81	(1.3, 2.4)		1.77	(1.2, 2.4)		-0.75355	(-8.5, 7.0)		0.37	(0.3, 0.5)		0.35	(0.3, 0.5)		-1.89583	(-19.1, 15.3)		1.04	(0.6, 1.6)		1.03	(0.6, 1.7)		-0.32031	(-10.5, 9.8)		4.67	(3.9, 5.9)		4.57	(3.6, 6.1)		-0.72158	(-1.7, 1.9)
	Tanzania	17.86	(14.9, 21.7)		17.96	(14.9, 22.5)		0.18612	(-0.8, 1.2)		9.63	(7.9, 11.9)		9.74	(7.8, 12.5)		0.37896	(-1.0, 1.7)		1.12	(0.8, 1.5)		1.14	(0.8, 1.5)		0.59374	(-3.4, 4.6)		1.23	(0.9, 1.7)		1.22	(0.9, 1.7)		-0.27219	(-4.1, 3.6)		5.63	(4.4, 7.2)		5.64	(4.4, 7.3)		0.05918	(-1.0, 1.3)
	Thailand	32.65	(28.1, 36.8)		32.75	(26.1, 40.0)		0.10194	(-0.5, 0.7)		6.67	(5.2, 8.6)		6.68	(5.0, 9.0)		0.04981	(-1.3, 1.4)		0.85	(0.6, 1.1)		0.83	(0.6, 1.1)		-0.79208	(-4.7, 3.1)		14.81	(12.0, 17.9)		14.88	(11.1, 19.1)		0.15719	(-0.8, 1.1)		10.2	(8.3, 12.1)		10.25	(7.9, 12.9)		0.16301	(-16.4, 15.1)
	The Bahamas	16.07	(13.3, 19.0)		15.83	(11.9, 19.9)		-0.50157	(-12.6, 11.6)		4.36	(3.3, 5.5)		4.31	(3.0, 5.8)		-0.31446	(-23.4, 22.8)		0.9	(0.7, 1.2)		0.9	(0.6, 1.2)		0.23047	(-50.7, 51.1)		1.22	(0.8, 1.6)		1.21	(0.8, 1.7)		-0.28265	(-43.9, 43.4)		9.43	(7.7, 11.4)		9.26	(6.8, 11.9)		-0.60433	(-5.3, 4.6)
	The Gambia	35.68	(22.6, 56.0)		35.15	(21.7, 55.1)		-0.49886	(-4.2, 3.2)		10.08	(5.8, 16.0)		9.91	(5.5, 15.7)		-0.57382	(-7.5, 6.4)		1.98	(1.1, 3.2)		1.94	(1.0, 3.1)		-0.6704	(-16.4, 15.0)		3.69	(2.1, 6.2)		3.58	(2.0, 6.1)		-1.00876	(-12.5, 10.5)		19.45	(12.2, 30.3)		19.25	(12.1, 29.8)		-0.34451	(-10.9, 10.7)
	Timor-Leste	18.3	(14.2, 21.4)		17.84	(13.9, 21.4)		-0.8486	(-7.4, 5.7)		5.13	(3.8, 6.7)		5.09	(3.7, 6.8)		-0.28841	(-12.6, 12.0)		1.44	(1.1, 1.8)		1.44	(1.1, 1.9)		-0.11229	(-23.2, 23.0)		4.29	(3.1, 5.5)		4.04	(2.8, 5.3)		-2.00168	(-15.6, 11.6)		6.65	(4.2, 9.0)		6.63	(4.4, 9.0)		-0.09682	(-3.8, 2.0)
	Togo	29.43	(24.2, 36.1)		28.34	(23.4, 34.9)		-1.25801	(-3.4, 0.9)		8.13	(6.0, 10.4)		7.81	(5.7, 10.0)		-1.33897	(-5.4, 2.7)		1.5	(1.1, 1.9)		1.46	(1.0, 1.9)		-0.91492	(-10.3, 8.5)		3.38	(2.4, 4.9)		3.17	(2.2, 4.7)		-2.13906	(-8.4, 4.2)		15.83	(12.6, 20.2)		15.42	(12.3, 19.6)		-0.87476	(-30.3, 29.2)
	Tonga	15.58	(12.5, 19.4)		15.32	(12.0, 19.8)		-0.56096	(-23.5, 22.4)		3.12	(2.2, 4.3)		3.08	(2.1, 4.4)		-1.28613	(-52.5, 50.0)		0.63	(0.4, 1.0)		0.61	(0.4, 1.0)		-5.17401	(-120.1, 109.8)		2.26	(1.6, 3.4)		2.21	(1.5, 3.4)		-0.7775	(-61.1, 59.6)		9.26	(7.4, 11.9)		9.11	(7.0, 12.1)		-0.57043	(-7.4, 7.6)
	Trinidad and Tobago	19.26	(16.3, 22.0)		19.36	(15.7, 23.3)		0.17262	(-5.6, 5.9)		5.51	(4.2, 7.3)		5.54	(4.0, 7.3)		0.15427	(-10.6, 10.9)		1.02	(0.8, 1.3)		1.04	(0.7, 1.4)		0.73215	(-24.2, 25.7)		1.23	(0.9, 1.7)		1.24	(0.8, 1.7)		0.27316	(-22.5, 23.0)		11.33	(9.4, 13.4)		11.37	(9.1, 14.0)		0.11717	(-4.0, 1.1)
	Tunisia	25	(19.5, 31.2)		23.9	(18.2, 30.2)		-1.49991	(-3.3, 0.3)		8.09	(6.1, 10.7)		7.77	(5.7, 10.3)		-1.34359	(-4.5, 1.8)		0.76	(0.6, 1.0)		0.73	(0.5, 1.0)		-1.35489	(-11.7, 8.9)		3.31	(2.2, 4.5)		3.1	(1.9, 4.2)		-2.18537	(-7.2, 2.8)		12.76	(9.7, 16.3)		12.22	(9.2, 15.7)		-1.44142	(-0.3, 2.3)
	Turkey	12.02	(10.7, 14.0)		12.29	(10.4, 14.5)		0.74047	(-0.2, 1.7)		2.74	(2.0, 3.5)		2.79	(2.0, 3.7)		0.60217	(-1.4, 2.7)		0.94	(0.7, 1.2)		0.94	(0.7, 1.2)		-0.00022	(-3.5, 3.5)		1.06	(0.7, 1.4)		1.08	(0.7, 1.4)		0.62282	(-2.7, 3.9)		7.21	(6.1, 8.8)		7.43	(6.1, 9.3)		1.00193	(-4.5, 4.4)
	Turkmenistan	13.46	(9.9, 19.2)		13.44	(9.9, 19.8)		-0.04957	(-3.6, 3.5)		2.65	(1.8, 3.8)		2.64	(1.8, 3.8)		-0.14484	(-8.1, 7.8)		0.57	(0.4, 0.8)		0.56	(0.4, 0.8)		-0.61192	(-17.8, 16.6)		1.76	(1.0, 3.1)		1.76	(1.0, 3.1)		0.00228	(-9.7, 9.7)		8.36	(6.1, 12.1)		8.35	(6.0, 12.4)		-0.03934	(-1.4, 0.3)
	Uganda	68.25	(56.2, 80.6)		66.86	(55.3, 79.9)		-0.68588	(-1.3, -0.1)		24.83	(19.4, 31.4)		24.26	(18.4, 31.1)		-0.77435	(-1.8, 0.2)		6.47	(4.8, 8.3)		6.35	(4.7, 8.3)		-0.62387	(-2.6, 1.3)		4.65	(3.2, 6.1)		4.46	(3.0, 6.0)		-1.39068	(-3.7, 0.9)		32.21	(25.2, 40.1)		31.7	(24.6, 39.6)		-0.532	(-3.5, 1.1)
	United Arab Emirates	30.5	(20.5, 44.0)		29.41	(19.4, 41.6)		-1.21306	(-3.0, 0.6)		8.37	(4.9, 14.7)		8.06	(4.7, 13.7)		-1.25607	(-4.7, 2.2)		1.47	(0.8, 2.4)		1.42	(0.8, 2.3)		-1.14898	(-9.3, 7.0)		2.24	(1.3, 3.7)		2.16	(1.2, 3.7)		-1.21135	(-7.8, 5.4)		18.32	(11.4, 27.1)		17.68	(11.2, 25.5)		-1.18543	(-6.0, 5.2)
	Uruguay	15.15	(12.5, 16.5)		15.01	(12.3, 17.1)		-0.30946	(-4.4, 3.8)		3.85	(2.9, 4.7)		3.82	(2.9, 4.7)		-0.27856	(-8.4, 7.8)		1.07	(0.8, 1.3)		1.06	(0.8, 1.3)		-0.30562	(-15.7, 15.1)		2	(1.4, 2.5)		2	(1.4, 2.6)		0.00431	(-11.2, 11.2)		8.09	(6.5, 9.1)		8	(6.3, 9.3)		-0.37339	(-3.2, 0.8)
	Uzbekistan	16.24	(13.0, 20.1)		15.63	(12.1, 20.1)		-1.27617	(-2.6, 0.1)		5.91	(4.4, 7.7)		5.68	(4.2, 7.5)		-1.32449	(-3.6, 1.0)		0.71	(0.5, 0.9)		0.68	(0.5, 1.0)		-1.44228	(-8.0, 5.1)		1.98	(1.3, 2.9)		1.89	(1.2, 2.9)		-1.55045	(-5.5, 2.4)		7.6	(5.8, 9.7)		7.34	(5.5, 9.7)		-1.16039	(-16.9, 17.5)
	Vanuatu	20.91	(13.6, 32.9)		20.74	(13.2, 32.9)		-0.27211	(-13.3, 12.7)		4.15	(2.5, 6.9)		4.08	(2.4, 6.8)		-0.58027	(-29.8, 28.7)		0.85	(0.5, 1.4)		0.83	(0.5, 1.4)		-1.30466	(-65.9, 63.2)		3.34	(2.0, 6.0)		3.25	(1.9, 5.4)		-0.89537	(-33.6, 31.8)		11.89	(7.6, 19.1)		11.99	(7.7, 19.1)		0.27283	(-3.5, -0.4)
	Venezuela	28.67	(26.5, 33.7)		27.12	(23.7, 32.7)		-1.85266	(-2.9, -0.8)		10.61	(8.9, 14.0)		10.1	(8.2, 13.2)		-1.64192	(-3.3, 0.0)		1.86	(1.5, 2.4)		1.74	(1.3, 2.2)		-2.21952	(-6.2, 1.8)		3.13	(2.2, 4.2)		2.95	(2.0, 4.1)		-1.97424	(-5.0, 1.1)		12.79	(10.9, 15.2)		12.07	(9.9, 14.7)		-1.9314	(-1.8, 1.1)
	Vietnam	25.97	(20.6, 31.9)		25.84	(19.7, 32.7)		-0.16728	(-0.8, 0.4)		5.97	(4.4, 7.9)		5.98	(4.3, 7.9)		0.05622	(-1.2, 1.3)		1.38	(1.0, 1.9)		1.36	(1.0, 1.9)		-0.48637	(-3.1, 2.1)		13.65	(9.9, 17.9)		13.59	(9.6, 18.3)		-0.14685	(-1.0, 0.7)		4.82	(3.5, 6.9)		4.77	(3.4, 6.8)		-0.34763	(-2.1, 1.1)
	Yemen	26.65	(16.1, 43.5)		26.1	(15.7, 42.6)		-0.69513	(-1.9, 0.5)		8.07	(4.6, 14.0)		7.88	(4.3, 13.8)		-0.79263	(-2.9, 1.3)		1.42	(0.8, 2.4)		1.39	(0.8, 2.4)		-0.70721	(-5.8, 4.4)		3.08	(1.5, 5.7)		3.01	(1.5, 5.4)		-0.76603	(-4.2, 2.7)		13.42	(7.0, 22.3)		13.22	(6.9, 22.0)		-0.50056	(-3.6, 2.2)
	Zambia	20.47	(17.2, 25.4)		19.88	(16.3, 25.6)		-0.97487	(-2.7, 0.8)		10.12	(8.1, 13.0)		9.82	(7.7, 13.3)		-1.00301	(-3.5, 1.5)		1.97	(1.5, 2.5)		1.9	(1.4, 2.5)		-1.20305	(-6.8, 4.4)		0.91	(0.7, 1.2)		0.86	(0.6, 1.2)		-1.88261	(-10.2, 6.4)		7.41	(6.0, 9.6)		7.25	(5.7, 9.8)		-0.72756	(-6.6, -2.4)
	Zimbabwe	30.99	(24.6, 38.4)		27.63	(21.5, 35.3)		-3.82542	(-5.3, -2.4)		8.04	(5.7, 10.6)		7.37	(5.3, 9.8)		-2.90212	(-5.8, 0.0)		3.81	(2.8, 5.1)		3.42	(2.5, 4.7)		-3.6032	(-7.8, 0.6)		2.1	(1.3, 3.5)		1.82	(1.1, 3.1)		-4.76982	(-10.4, 0.9)		15.04	(11.9, 18.9)		13.14	(10.2, 16.7)		-4.50159
